# Supplementary material for: Distinct information conveyed to the olfactory bulb by feedforward input from the nose and feedback from the cortex
Source: Nat Commun. 2024 Apr 16;15:3268. doi: 10.1038/s41467-024-47366-6 (PMC11021479; doi:10.1038/s41467-024-47366-6)
Supplement: Supplementary file 4 — Source Data [file 41467_2024_47366_MOESM4_ESM.xlsx]

## Sheet: Figure 2 and 3
Bouton Z-scored single-odorant responses
** Rows are ROIs and Columns are odorant indicies found in supplementary table 1, Column 1 is a blank odorant trial
0.537604	0.328069	0.716822	0.519002	-2.29429	0.336471	0.804431	-1.14682	0.533702	0.104289	0.569956	0.944567	0.425946	0.629727	-1.88264	-0.52721	-0.338182
-0.612012	-2.33352	-1.8123	-0.673354	-0.574343	-2.40988	-1.18832	-0.752914	-0.823743	-0.540766	-1.73007	-1.9076	-1.33261	-1.03426	-1.27774	-1.63404	-3.16499
0.302038	-0.0516011	-0.443138	-0.436042	0.583796	-0.836965	-1.13709	0.0919227	-0.462103	0.148812	-0.584322	-0.382614	0.891212	-0.2007	-0.24775	-0.387094	-0.576677
-0.218875	-0.31056	0.220458	0.241143	-0.512463	-0.315393	0.600301	0.0791844	0.0723398	0.00172935	0.17524	0.126882	-0.247672	0.139141	-0.102831	0.0709352	0.554548
-0.31708	-0.712822	0.15033	-0.107495	-0.740523	-0.780235	0.534824	-0.360407	-0.406627	0.127665	-0.0104038	0.257084	-0.56176	0.00867355	-0.124722	0.0795252	0.840917
0.541557	0.278543	0.465169	0.0347158	-0.193792	0.0613787	0.261605	-0.548463	0.0344913	-0.00632564	-0.0942511	0.453005	0.216473	0.380377	-0.276842	0.149834	0.100665
0.109283	0.291204	-0.55612	-0.322337	0.117711	-0.011817	-0.111843	-0.132871	0.174859	-0.652883	-0.06131	0.249496	0.000169978	0.0747532	-0.469811	-0.493068	-0.696151
-0.100697	-0.338464	-0.426148	-0.30903	1.36359	-0.423392	-0.626843	0.307887	-0.00751775	-0.0610532	-0.512779	-0.17403	-0.272744	-0.193359	0.537066	0.116699	0.0909119
0.362076	0.585374	0.1502	-0.629582	-0.247206	-0.229122	-0.416193	-0.247293	0.164884	-0.414165	-0.158476	0.447918	0.415916	-0.0652531	-0.753849	-0.119751	-0.769618
0.175441	-0.41052	-0.274339	-0.210409	0.582749	-0.267633	-0.329809	-0.283425	-0.470037	0.125164	-0.363205	-0.318823	0.0975103	-0.079045	-0.149317	-0.149594	-0.325609
-0.0656601	-0.0455273	-0.166059	-0.0696018	-0.593334	0.0828297	0.136324	-0.12997	0.0199292	-0.183488	0.0229385	-0.419634	0.0577872	0.220124	0.00159812	-0.584875	-0.029038
0.734163	0.634069	0.227956	-0.799828	-0.128179	-0.306	-0.323184	-0.644626	-0.070768	-0.826062	-0.198865	1.04916	-0.041002	0.222635	-0.657757	0.230643	-0.380404
0.284964	-0.889507	-0.817374	-1.03328	-0.480339	-0.361784	-0.726336	-0.742804	0.464282	-2.34088	-0.731377	-0.242687	0.254433	-0.182798	-0.994947	-1.13064	-1.44914
0.4327	-1.084	-0.841358	-1.51368	-0.578849	-0.506974	-0.961325	-1.09639	0.24165	-2.36189	-0.515782	-0.886599	0.312905	-0.399178	-0.914362	-1.72178	-1.97312
-0.0294862	-0.858279	-0.750647	-1.20969	-0.458873	-0.0210718	-0.662832	-0.649034	0.269057	-1.82271	-0.702265	-0.593581	0.358176	-0.140267	-0.985678	-1.32889	-1.51458
0.570261	-0.740721	-0.682965	-1.42419	-0.345872	-0.506257	-1.10731	-0.914787	0.334679	-2.52153	-0.6524	-0.637552	0.460544	-0.270166	-1.12607	-1.55948	-1.684
-0.00931241	-1.04101	-0.860106	-1.49836	-0.388792	-0.66809	-1.52473	-0.657651	0.225324	-2.40753	-0.677774	-1.09018	0.199791	-0.487864	-1.16433	-1.69863	-1.93765
0.29371	0.0627439	0.130961	-0.0082372	0.477964	-0.633187	-0.856629	0.0467183	-0.021406	-0.301212	-0.485825	0.109482	0.480017	-0.102451	-0.555759	-0.262485	-0.889801
0.196533	0.0050903	0.209658	1.79505	0.373278	0.234771	0.625246	1.23556	-0.196191	1.00238	0.769921	0.379423	1.56882	0.295775	1.49183	0.582336	0.267403
0.0321724	-0.00597928	-0.0985806	-0.222097	-0.153336	0.244417	0.277118	0.0300123	0.0337635	-0.232147	0.126366	0.0904333	-0.0508674	-0.0320835	-0.422078	-0.144886	-0.39724
0.591362	-0.0824409	-0.188335	0.127589	-0.19452	-0.398687	-0.195463	0.0178417	0.00427403	0.0858279	-0.207529	-0.293121	0.073648	-0.298636	-0.156539	-0.189276	-0.618033
-0.25909	-0.232042	0.207398	-0.018063	-0.713554	-0.0387516	0.304202	-0.220664	-0.0820883	0.256622	0.0743016	-0.242184	0.00227237	-0.136692	-0.041064	-0.219005	0.213901
0.0273901	0.127873	0.00193967	0.0545035	-0.228958	-0.236405	-0.183984	-0.337597	0.153308	-0.105378	0.0341458	0.590778	0.20974	0.136799	-0.263635	0.190907	-0.0593205
-0.432173	-2.31579	-0.485314	-0.333928	-2.65597	-1.92628	1.09624	-0.894027	-0.202827	0.180078	-0.682117	-0.379409	-1.32898	-0.47695	-1.04223	-1.72521	-1.74723
-0.4745	-2.21418	-0.763841	-0.264138	-2.34094	-1.7209	0.688388	-1.22406	-0.244209	-0.411572	-0.846738	0.374281	-1.86468	-0.435961	-0.915941	-1.7587	-2.70651
-0.176338	-0.408748	-0.225976	-0.537958	-0.737772	-0.837556	0.233072	-0.292801	-0.202589	-0.743403	-0.625444	0.0953827	-1.28213	-0.0600551	-0.70317	-0.640891	-1.28522
0.182915	0.122929	0.163426	0.145494	-0.0246718	-0.258425	-0.123304	-0.113276	0.138348	-0.0595957	-0.477001	-0.195192	0.0472375	-0.215572	-0.562953	-0.216279	-0.819464
-0.156482	0.107376	0.138567	0.244666	-0.584613	-0.130669	0.0902294	-0.178576	0.177499	-0.0763973	-0.189438	-0.00439959	-0.124322	-0.350536	-0.721088	-0.182779	-0.41795
-0.10025	-0.828463	-0.67885	-1.09086	-0.562355	-0.26035	-0.170116	-0.698967	0.309357	-1.03912	-0.15012	-0.527874	0.0153033	-0.255812	-0.993848	-0.506271	-1.11307
0.114107	-0.407063	-0.393589	-0.531703	-0.0989238	0.0217092	-0.459288	-0.372023	0.581908	-0.674108	-0.0966505	-0.366822	0.371627	-0.241285	-0.588514	-0.750596	-0.580743
-0.0600601	-0.478607	-0.600643	-1.25065	-0.194411	-0.413251	-0.729938	-0.70358	0.321188	-1.00842	-0.586401	-0.742727	0.350181	-0.41523	-1.0006	-1.16865	-1.19076
0.158034	-0.483558	-1.25391	-1.8328	-0.644877	-0.652757	-1.73278	-1.18239	0.331746	-2.85759	-0.87306	-1.46296	0.869069	-0.696271	-1.52225	-2.30979	-2.82533
0.187122	-0.52112	-0.651735	-1.07305	-0.478184	-0.340316	-1.0388	-0.875616	0.539327	-1.85857	-0.577337	-0.443931	0.568537	-0.411855	-1.00143	-1.90667	-1.86024
0.29552	-0.690536	-0.629505	-1.46224	-0.881082	-0.338354	-1.09722	-0.623116	0.538936	-1.55065	-0.659296	-0.471499	0.271045	-0.37355	-1.02999	-1.64493	-1.90265
0.324837	-0.437771	-0.524683	-1.39327	-0.17811	-0.432389	-0.946941	-0.960958	0.358443	-1.67239	-0.547426	-0.660852	0.506311	-0.43741	-1.29107	-1.66373	-1.95044
0.738138	-0.523813	-0.83826	-1.15429	-0.397806	-0.492888	-1.21804	-0.631355	0.328282	-4.19732	-0.688053	-0.694832	0.609576	-0.360006	-0.972995	-1.7357	-1.96913
-0.133945	-0.423186	0.330572	-0.217578	-1.08772	-0.221953	0.657161	-0.224833	0.128219	0.116227	-0.20331	0.137198	-0.195944	-0.140563	-0.359842	-0.132501	-0.00997157
0.0275364	0.181168	0.168996	0.0204672	-0.419482	0.0632712	0.759829	0.103635	0.10592	0.194271	0.233989	0.101861	-0.39702	-0.208227	-0.309388	-0.408894	0.795447
0.25268	0.538649	-0.201495	0.162127	0.463316	-1.06586	-0.758206	-0.262618	0.0206675	-0.165939	-0.162788	-0.684993	0.502193	-0.450791	-1.17249	-0.460834	-1.71404
0.0679809	0.702777	-0.226243	-0.199459	1.05417	-0.553573	-0.417117	0.122651	-0.322449	-0.252531	-0.0987973	-0.615495	0.48566	0.238795	-0.320165	-0.400195	-0.77557
0.0379979	0.634507	-0.111475	-0.393556	1.16224	-0.642656	-0.121146	-0.209042	0.288074	-0.402501	0.625423	-0.15726	0.418834	0.614402	0.347303	-0.553462	-0.324576
0.0437381	-0.856199	-0.764492	-1.32282	-0.228968	-0.0497699	-1.26366	-0.545901	0.117097	-0.919446	-0.65152	-1.2407	0.177572	-0.584227	-0.721316	-1.22824	-1.30467
-0.17246	0.714798	-0.104677	0.113069	1.40281	-0.380355	-0.332175	0.0523567	0.0198653	-0.0359944	0.385192	-0.470041	0.68458	0.617806	0.140722	-0.316317	-0.348794
-0.546368	-0.453377	-0.314182	0.092748	-0.38415	-0.433707	0.951009	-0.0112665	-0.370213	0.0876713	0.211544	0.0536589	-0.540387	0.0678532	-0.0181903	-0.108707	0.59443
-0.249139	-0.903587	-0.579837	-0.024142	0.579337	-0.760361	-0.460717	0.274431	-0.280571	-0.272151	-0.0676838	-0.430824	-0.398582	-0.244489	0.0111754	-0.105367	-0.182667
-0.131119	-0.424438	-0.298294	-0.076248	-0.347535	-0.704494	1.16535	-0.240629	-0.364346	-0.0632554	0.02335	0.461675	-0.55158	0.181596	-0.407318	0.2324	0.342462
-0.162082	-0.440627	-0.137661	0.346187	-0.143521	-0.246126	0.678128	-0.150852	0.124527	0.0257828	0.192374	-0.0434664	-0.320396	-0.0812043	-0.158668	0.316348	0.275125
-0.288819	-2.25187	-0.625881	-0.433303	-1.60862	-2.61809	0.178223	-0.789734	-0.456513	-0.748985	-0.802947	-0.275471	-1.78042	-0.443132	-0.951862	-0.829125	-2.93593
-0.15589	-1.52683	-0.680083	-0.537319	-1.41463	-1.05887	0.411765	-0.52128	-0.0399086	-0.749868	-0.330989	-0.120938	-0.854081	-0.0988633	-0.620774	-1.42248	-1.89682
0.115249	-1.03485	-0.514333	-0.0662522	-0.962227	-1.58451	-0.184339	-0.678073	0.041048	-0.570032	-0.531118	-0.182676	-1.2861	-0.0753365	-0.756756	-1.22724	-2.42447
-0.0886245	-0.772048	-0.35107	-0.464467	-0.942635	-1.59775	-0.150547	-0.67499	-0.388895	-0.86756	-0.776727	-0.377135	-1.17042	-0.257512	-0.659624	-0.969597	-2.54688
-0.106316	-0.868149	-0.161488	-0.223213	-1.0202	-1.35767	-0.534473	-0.519216	-0.24714	-0.823853	-0.841694	-0.309511	-1.73333	-0.186471	-0.697821	-1.16134	-2.42011
-0.100183	-0.763386	-0.601334	-0.398239	-0.747767	-1.41374	-0.026804	-0.618889	-0.279109	-0.665579	-0.406606	-0.332508	-1.17533	-0.158826	-0.844026	-0.847177	-1.84638
0.341885	-0.191443	-0.41328	-0.171869	-0.233765	-0.895052	-0.298711	0.0983021	-0.0819493	-0.733209	-0.217233	0.211082	-0.762737	-0.0101543	-0.326879	-0.396032	-1.62437
0.162307	-0.0489038	0.0829913	-0.216882	0.281671	-0.131242	-0.0382983	-0.306179	-0.0327303	-0.173985	-0.366803	0.280966	0.160766	-0.0238855	-0.12762	-0.258709	-0.0583715
0.167164	-0.336255	-0.32221	-0.563063	-0.132296	-0.299485	-0.251648	-0.59173	0.300089	-0.650349	-0.430762	-0.206572	-0.291441	-0.317729	-0.411476	-0.276748	-0.833118
-0.0244531	-0.799599	-0.506322	-1.14456	-0.829755	-0.766807	-0.384958	-0.68208	0.0868152	-1.19382	-0.657167	-0.466964	0.0977164	-0.247519	-0.537808	-1.16275	-1.597
0.000366385	-0.832837	-0.519603	-1.12366	-0.655844	0.0760788	-0.517608	-0.36524	-0.0912068	-0.80521	-0.733697	-0.811843	0.130902	-0.363939	-0.630815	-1.22923	-1.11359
-0.000283019	-0.0620879	0.108718	-0.232816	0.391988	0.214972	-0.564769	0.348746	-0.0158765	0.369556	0.00553885	0.214518	0.169688	-0.0846029	-0.682864	-0.0297218	-0.787651
-0.11289	-0.395237	-0.795641	-0.237941	1.88679	0.0625256	-0.893921	0.605096	-0.418261	0.259105	-0.0751418	-0.285529	-0.205367	-0.347289	0.302696	0.630786	0.444527
0.763903	0.30756	0.00636372	-0.909795	-0.158711	-1.08729	-1.87852	-0.553757	-0.168108	-1.14798	-0.776563	0.119575	0.564519	0.0968471	-1.72502	-0.788022	-2.68392
0.461297	0.190017	0.182471	-0.713165	0.00113339	-0.603184	-0.996892	-0.113691	-0.0702572	-0.389222	-0.452731	-0.225669	0.419728	0.163986	-0.762348	-0.013304	-0.952884
0.380988	-0.279994	-0.105936	-1.24549	0.398912	-1.08233	-1.18915	-0.431573	0.201534	-0.68488	-0.474852	-0.173084	0.239526	-0.0830336	-0.28274	-0.222484	-1.12063
-0.130061	-0.367649	0.262313	-0.133844	-0.318376	-0.43057	0.321383	0.0347138	-0.114667	-0.413706	0.119962	0.187682	-0.471944	0.16239	-0.43103	-0.0587267	-0.226188
-0.506535	0.0782649	0.0894074	0.0929293	-0.350197	-0.55069	0.921133	-0.154075	0.0382349	-0.0247745	0.450709	0.0648143	-0.388586	0.221859	-0.014886	0.071081	0.366908
-0.329598	-0.213485	-0.09536	0.129858	-0.49347	-0.239462	0.559972	0.225636	0.0734259	0.277817	0.333743	0.209716	-0.154905	0.0128303	-0.300108	-0.226392	0.679098
-0.109822	-0.244416	-0.208374	0.0649088	-0.34138	-0.346419	0.666371	-0.0702258	-0.34224	0.19051	0.378028	0.150753	-0.442423	0.0329051	-0.136908	0.0564209	0.474942
-0.238733	-0.25066	-0.0303293	0.190564	-0.300512	-0.272249	0.898847	-0.20907	-0.147881	0.274324	0.285341	0.474076	-0.444291	-0.053576	-0.173216	-0.608113	0.0671345
-0.261258	-0.286182	0.271553	0.0769549	-0.818219	-0.0911389	1.42163	-0.25179	-0.0148295	0.791184	0.670686	0.445129	-0.438691	-0.00209953	-0.20542	-0.100975	0.78627
-0.238409	-0.182125	-0.334785	-0.241606	0.519078	0.159486	-0.122288	0.331326	-0.413953	-0.0715912	-0.291347	-0.280929	-0.119916	0.0898594	0.53984	0.579084	-0.0499009
0.256088	0.676745	0.551875	0.535682	0.22346	0.442838	0.718339	0.139982	-0.279508	0.426766	0.52268	0.330122	0.665464	0.888686	-0.118754	0.223002	0.111593
0.266908	-0.0260869	0.353983	0.243987	-1.01078	0.072426	0.908138	-0.36418	0.410377	0.142404	-0.201058	0.211519	-0.160029	0.30054	-0.366269	-0.182988	1.00925
0.0525548	0.151826	-0.39904	-0.197679	-0.527141	-0.603222	-0.30692	-0.271807	-0.141786	-0.551579	-0.286158	-0.138062	-0.583298	-0.32199	-0.33273	-0.40448	-0.934655
0.28483	-0.115312	0.18553	-0.081866	-0.603838	-0.150338	1.42816	-0.445684	-0.0886283	0.697154	0.424495	0.287122	-0.150717	-0.0383745	-0.0825421	-0.225699	0.613008
0.0307972	-0.259486	0.460345	0.0143939	-0.940054	0.183343	1.43372	-0.778234	0.348389	0.29778	0.816321	0.48449	-0.0868868	0.252586	-0.463054	-0.304216	0.67857
-0.118325	0.221988	0.0666966	0.214321	-0.596756	-0.0519876	0.267487	-0.366284	-0.151842	0.00953138	0.190657	0.281353	-0.348296	0.0669196	-0.131293	-0.206235	0.398684
0.077767	-0.0215592	0.216189	-0.0905098	-0.502975	-0.287419	0.404356	-0.184251	0.0465918	0.163883	0.0387913	-0.103853	-0.215336	0.471694	0.158775	-0.167642	0.295308
0.319344	0.2859	0.299351	0.0435682	-0.390176	-0.548416	0.2705	-0.330046	0.54196	-0.204866	-0.171904	0.379705	-0.167138	0.249932	-0.658822	-0.450016	-0.480415
-0.376034	-0.103982	0.054448	-0.0334481	-0.25352	0.0485813	0.108879	0.00347632	-0.122153	-0.0101925	0.161431	-0.0172435	-0.198211	0.0712856	-0.244453	-0.0462789	0.00913263
-0.124493	0.0978174	0.163367	-0.228929	-0.349096	-0.0677658	0.480099	-0.120664	0.246765	-0.127299	0.178415	0.337727	-0.318698	-0.268808	-0.0713038	-0.279644	0.183019
-0.102055	-0.482172	0.223839	-0.0509045	-0.526651	-0.00441367	0.20456	-0.397612	0.406539	0.0717975	-0.224055	0.219077	-0.143299	0.0167353	-0.14987	-0.319946	0.866895
0.237393	0.623721	0.0995268	-0.103209	0.127643	0.0246869	0.203811	-0.0524123	0.0386134	-0.363864	0.0746002	0.500839	0.0711922	0.47463	-0.029178	0.266429	0.17957
0.642616	0.26922	0.453299	-0.261715	0.201103	0.182297	-0.186833	-0.389902	0.162862	-0.434056	0.240946	0.447938	0.197727	0.132775	-0.0283342	-0.0190582	-0.00961437
0.546204	0.407045	0.228225	-0.121359	0.00804275	0.175991	0.0602231	-0.0661399	-0.0773841	-0.0104702	0.0429268	0.175269	-0.11119	0.139647	-0.0237661	0.135878	-0.570904
0.440573	0.574944	-0.114564	0.0721953	0.40547	-0.0978626	-0.303625	-0.209313	0.233682	-0.58175	-0.323028	0.407903	0.381146	-0.116695	-0.95331	-0.47179	-2.03659
-0.222601	-0.115167	-0.444473	-0.169209	1.0318	-0.0474444	-0.385506	0.0750059	-0.0640765	-0.206971	-0.25028	-0.142937	-0.0964952	-0.352244	-0.373177	0.252568	0.238086
-0.0221165	-0.185015	-0.524711	0.063649	1.00717	-0.372614	-0.206877	0.384303	-0.113616	-0.305908	-0.277586	-0.247964	-0.256897	-0.125819	0.18496	0.0967045	0.484291
-0.289325	-0.332581	-0.0540991	-0.123542	-0.207876	-0.0243623	0.703383	-0.285977	0.0377661	-0.0630949	0.391112	-0.039306	-0.367532	0.19345	0.233484	-0.361638	0.115665
0.0994375	0.403669	0.173665	0.170619	-0.851684	0.198578	0.537063	-0.0494445	-0.00416973	0.165341	0.136644	0.276967	-0.000211519	0.443027	-0.366805	-0.0624313	0.00471195
0.407122	0.56462	-0.00226788	0.0659681	0.737486	-0.109172	-0.614838	-0.0217793	-0.0235185	-0.110032	0.186798	0.625612	0.191039	-0.412505	-0.862662	0.213918	-0.380153
-0.353992	-0.0992208	0.359926	0.00113936	0.131994	0.328977	0.743815	0.0566294	0.163582	0.56975	0.190074	0.373852	-0.257854	0.291227	-0.207522	0.016988	1.03471
-0.638315	-0.438093	0.296477	-0.00355041	0.11122	-0.107417	-0.30111	-0.145013	-0.0602762	-0.104879	-0.282798	-0.908841	-0.404741	-0.133667	1.42209	-0.202898	-0.480918
0.201566	0.0696877	0.119922	-0.32034	0.19153	-0.35647	-0.475994	-0.0605738	0.144459	-0.375889	-0.572437	0.036203	0.178518	-0.0553683	-0.62655	-0.445532	-1.0113
0.112699	0.273129	-0.0195844	-0.135892	-0.388765	-0.135494	0.235921	-0.234544	-0.100641	-0.0443097	0.127022	0.14883	-0.0900031	-0.0429393	-0.0597414	-0.222692	0.186105
-0.0385264	-0.0118491	0.262575	0.0798066	0.0978068	0.167302	0.111664	-0.135952	-0.0710457	-0.148637	0.022701	-0.041992	0.106986	0.330259	-0.210182	0.221058	0.224609
-0.0139474	-0.042342	0.0164435	-0.0116546	-0.627071	0.0897466	0.23396	-0.311896	0.00911416	0.0925155	0.0631516	0.376793	-0.162003	-0.0789774	0.0650166	0.157129	0.478599
-0.115995	0.239117	0.412379	-0.356817	-0.513976	-0.235672	0.136511	0.0525613	-0.0898304	-0.123612	-0.402202	0.257428	0.0963493	0.543232	-0.238285	-0.078392	0.0468992
0.726229	0.151712	0.113951	0.0327993	-0.00865595	-0.269003	0.212177	-0.0316862	0.141173	0.0706319	-0.168671	0.0331574	-0.212214	0.0279313	-0.125073	0.1618	0.095529
0.45086	0.336272	-0.157804	0.0249683	-0.0830059	-0.295943	-0.242805	-0.219249	0.186429	-0.0192147	-0.224819	-0.111252	0.624526	0.147546	-0.25707	-0.477086	-0.42397
-0.147156	-0.499782	-0.213263	-0.0977381	-0.139587	-0.560837	0.261023	-0.253814	-0.0551522	0.39851	-0.0730494	0.375839	-0.198835	0.162808	-0.489313	-0.123376	0.132143
-0.0666357	-0.789104	0.188967	-0.919322	-0.367332	-0.108796	-0.203316	-0.446519	0.0921063	-0.807844	-0.563436	-0.57924	0.315697	-0.432603	-0.630909	-1.10856	-0.951778
0.0239324	-0.0185209	0.0193295	0.0556674	-0.0263885	-0.254055	0.0214914	0.0484571	-0.0792619	0.54108	0.82885	0.06052	-0.248483	0.797997	-0.0578227	-0.0962839	-0.0370506
0.0913241	-0.392421	0.52237	0.366916	-0.508954	-0.12121	0.237524	-0.385116	-0.0988114	-0.0933277	0.268172	0.360603	-0.0408233	0.133717	-0.208757	-0.197013	0.455267
0.0603165	0.179817	-0.289961	-0.261593	0.57746	0.0711844	-0.283858	0.257706	-0.224378	-0.0194412	-0.240388	-0.00758644	-0.00702493	-0.269364	0.138358	0.39134	0.324483
0.00823235	0.179682	0.108316	-0.360203	0.199116	-0.32187	-0.729752	-0.037382	-0.0956116	-0.230749	-0.130414	0.299048	0.13752	0.0734839	-0.252517	-0.042315	-0.57406
0.471499	-0.0885495	0.24002	-0.171778	-1.15314	-0.18284	-0.0448453	-0.53433	-0.123857	-0.0143368	-0.147245	0.271858	0.191092	0.155038	-0.101335	-0.0185529	0.0263147
-0.378034	0.121126	0.121442	0.074198	-0.449048	-0.161914	0.0145645	-0.361845	0.0443484	-0.308234	0.266876	0.342342	0.132242	-0.0901095	0.00324839	-0.260804	0.144846
0.161141	-0.126628	-0.00998816	-0.378552	-0.282875	-0.0614694	-0.302499	-0.0656434	-0.600138	-0.00583353	-0.132034	-0.178554	-0.0224809	-0.211421	-0.388996	-0.344233	0.416243
-0.263141	-0.351356	0.0723136	0.254065	0.10091	-0.108489	0.0628512	-0.092872	-0.193207	0.075772	0.0807614	-0.0866344	-0.273139	-0.0773255	-0.0284464	-0.101453	0.495991
-0.00405714	-0.0367508	0.240467	0.0931344	-0.269255	0.159943	0.845523	-0.109425	-0.0538025	0.1634	0.125917	0.421009	0.179083	0.332065	0.0465977	-0.271464	0.170984
0.709893	0.288846	0.571509	-0.664524	-0.68047	-0.0683359	0.210486	-0.342095	0.313623	-0.302266	-0.196025	0.269018	0.219773	0.852062	0.257043	0.226657	0.0737305
0.0159134	0.153618	0.290443	-0.212975	-0.262878	-0.18884	-0.0732293	-0.242691	-0.13154	-0.237174	0.316954	0.0770087	0.20711	-0.0101213	-0.00230736	0.0794035	0.207261
-0.0713881	-0.194091	-0.483707	0.0435659	0.141869	-0.0744081	-0.221478	0.0130341	-0.320694	-0.244354	-0.407339	-0.336049	-0.485417	-0.331374	0.849475	-0.560765	-0.0252936
-0.287055	-0.115192	-0.296341	0.0809973	0.863609	0.277115	-0.27388	0.177798	-0.0745575	-0.00128949	-0.373216	-0.268931	-0.219553	0.0757248	1.33216	0.330988	0.235114
-0.173413	-0.710607	-0.10027	-0.271287	-0.679015	-0.561706	0.0880356	-0.315089	-0.332975	-0.282316	-0.509121	-0.136069	-1.03347	-0.176171	-0.151969	-0.979082	-0.577134
-0.2208	0.167102	0.00658935	-0.136766	0.348214	0.118792	-0.154986	-0.0221013	-0.116685	-0.0128106	-0.0521034	-0.0277118	-0.110793	0.0501136	0.350301	0.0752104	-0.169915
0.121339	0.328827	-0.116702	0.0136636	-0.0776308	-0.236654	0.0412373	-0.204546	0.167326	-0.166697	0.0620292	-0.138658	-0.0499074	-0.246339	0.0630119	-0.210474	-0.0285191
0.160844	-0.0737533	-0.0666166	0.0924717	-0.109784	0.147781	0.0532466	-0.0787406	0.0142679	-0.0601236	-0.07023	0.0746977	0.0716955	0.157004	-0.490414	-0.157726	-0.311129
-0.00706514	-0.136303	-0.437033	-0.0417994	0.310843	-0.143897	-0.588346	0.305585	-0.158217	-0.0270013	-0.712322	-0.0535712	0.399694	-0.344397	-0.359447	0.274854	-0.564583
0.0546268	-0.213128	0.00585983	0.00674387	1.34392	0.0788993	-0.292854	0.250613	-0.34128	-0.35641	-0.326266	-0.475443	-0.265769	-0.155171	1.43607	0.0598707	0.755627
-0.221604	-0.199942	0.517219	-0.140332	-0.192186	-0.0409622	0.383956	-0.0216435	0.0749664	0.191049	0.366031	0.0660759	-0.134114	0.0937911	0.263386	-0.413148	0.182074
0.625333	0.439252	0.216772	-0.0720325	0.36781	-0.220538	-0.456027	-0.162243	0.142056	-0.263145	-0.208391	0.15379	-0.00846295	0.0248504	-0.354384	0.13679	-0.174342
0.114175	0.282265	0.165425	-0.112084	-0.194105	-0.353951	0.124123	-0.228225	-0.315472	-0.313397	-0.614579	-0.057905	-0.20539	-0.219278	-0.149036	-0.205488	-0.363157
0.521635	-0.511576	-0.589253	-0.530591	-0.211063	-0.814187	-0.242753	-0.440627	-0.258098	-0.0505183	-0.7468	-0.740453	-0.69336	-0.285241	-0.177509	-0.789782	-1.40901
-0.18628	0.113435	-0.0135388	0.377764	-0.283886	-0.0248885	0.442749	-0.0674832	-0.207206	-0.0859507	0.344452	0.0902109	-0.409278	0.0637551	0.442557	0.182195	0.71659
-0.400453	-0.025046	-0.355639	0.130995	0.188511	-0.0894324	-0.373483	-0.154106	-0.208359	-0.222358	-0.169608	0.213398	-0.0222834	-0.167524	-0.0881576	-0.248878	0.0438557
0.116492	0.134062	0.0338935	-0.0635149	-0.20213	0.223269	0.0577263	0.0920396	-0.379937	-0.206322	0.183317	-0.135276	-0.155967	0.548046	0.156001	0.0280288	0.0742453
0.199886	-0.0724108	0.188142	0.0227474	-0.0854245	0.0368164	-0.163356	0.0986463	0.0576868	0.111906	-0.360548	0.574809	0.0474559	0.0171896	-0.538618	0.122716	-0.526834
-0.14254	-0.100454	0.052584	0.00910203	-0.466069	0.217354	0.233575	-0.261681	0.178366	-0.127145	0.212519	0.207971	-0.556595	0.25125	-0.279686	-0.110095	0.505011
-0.134981	0.0364337	-0.00698149	-0.13175	-0.452302	-0.138418	0.0628509	0.110049	-0.288477	0.278964	0.449273	0.290192	0.137848	0.172689	-0.139195	0.0282775	0.550559
-0.0978989	-0.0731399	0.173183	-0.0108781	0.147753	0.317443	0.0633825	-0.0398575	0.0117492	-0.0253465	0.0472365	-0.330308	-0.242868	-0.0102131	0.114887	0.744954	0.386364
-0.185815	-0.315726	0.0646314	-0.200048	-0.0841381	-0.456286	0.0145532	-0.451203	0.037676	0.0660564	-0.405793	-0.225059	-0.383352	0.272836	-0.0991708	-0.415013	-0.379189
0.240815	0.810287	0.132858	0.110174	-0.0592575	0.154851	-0.210293	-0.0687653	-0.00962404	-0.0704275	-0.0179291	0.0618952	-0.0437512	0.0631484	-0.118558	-0.314084	-0.0145596
-0.312622	-0.327932	-0.0391889	0.0748634	-0.182738	-0.0692981	0.193811	-0.268369	0.0376164	0.0345217	-0.227868	0.16854	0.011726	-0.0865397	-0.158691	0.217944	-0.136536
-0.105604	0.505545	-0.283746	0.0215841	0.383495	-0.481776	-0.125582	0.199425	-0.140026	0.146975	0.0189595	0.266671	0.00589837	0.580128	-0.388158	0.364804	-0.0159234
-0.119526	-0.027013	-0.22874	0.341904	1.221	0.265037	-0.380603	0.0446977	-0.201331	-0.280819	0.0060943	-0.351146	-0.168689	-0.211203	1.3543	0.316681	0.602308
0.146798	-0.0639611	0.0164619	0.0397335	-0.630349	0.0135135	0.587881	-0.153954	0.0710441	-0.152849	0.14831	-0.208127	-0.17765	0.112583	0.23862	-0.0962138	0.0830859
0.359052	-0.0363587	0.152012	0.254773	-0.17784	0.15991	-0.00707293	-0.417137	0.0402758	-0.239308	-0.194712	-0.148778	-0.0362538	-0.158077	-0.274804	0.0746618	-0.177196
0.133158	0.348211	0.37913	0.380037	-0.313673	-0.110071	-0.138343	-0.512968	-0.0415242	-0.142553	-0.0247584	-0.0934008	0.189715	-0.174595	-0.0272157	0.0807558	-0.324099
-0.0500595	0.00509997	-0.294434	0.13062	-0.136638	0.524983	0.38489	-0.171758	0.147792	-0.328334	0.051734	0.215428	0.402749	-0.0970466	-0.122145	0.017732	0.147336
-0.140503	-0.107902	-0.191579	-0.145077	-0.0778668	0.0713972	0.249752	0.118251	-0.151754	-0.0538049	-0.167543	-0.369799	-0.196075	0.177608	0.369667	0.124629	-0.153836
0.0277879	-0.0603204	0.166268	0.0427037	-0.530622	0.359552	0.241368	-0.227848	0.0236611	0.0722001	0.250353	-0.344703	0.0339284	0.381103	0.0239998	-0.176463	0.456016
0.364151	-0.103267	0.172676	-0.052224	-0.160097	0.0477515	-0.491596	0.132911	0.0913287	-0.345219	-0.173326	-0.0605872	0.117385	0.236253	-0.196772	-0.0398402	-0.315037
-0.323458	-0.0591312	0.0491984	0.5006	-0.455446	-0.127079	0.435298	0.16528	-0.176591	0.0246708	-0.0289074	-0.534872	0.138354	0.295989	-0.166524	-0.254027	0.0425539
0.0212883	-0.10071	-0.0890762	0.0784483	0.163958	-0.145592	-0.092465	-0.31298	-0.315482	-0.0363008	0.214179	0.0813043	-0.242453	0.166137	0.504232	0.172097	-0.175337
-0.0293849	0.648937	-0.094175	-0.0354363	1.6499	-0.145182	0.227764	-0.231709	0.284345	0.161964	0.274235	-0.256617	0.0344622	0.686523	0.542562	0.00997382	0.0731125
-0.318996	-0.658752	-0.3621	-0.135696	-0.918468	-0.801335	0.441244	-0.395961	-0.111399	-0.584372	-0.327391	-0.0882246	-0.665253	-0.19764	-0.359012	-0.453302	-1.08211
0.130763	-0.616756	1.51256	-0.0379037	-1.76147	-0.473775	0.339223	-0.905781	-0.531861	0.454282	-1.16617	-0.331073	-0.808894	0.898373	-0.0392414	0.0822965	-0.727303
-0.185986	-0.632126	2.15722	0.390788	-1.1227	-0.0995825	0.564229	-0.900743	-0.261079	0.616292	-1.06374	-0.688538	-1.12663	1.79526	0.0165446	-0.373689	-0.536835
-0.0708351	-0.473501	0.92066	0.0277967	-0.856197	-0.160245	0.253672	-0.671273	-0.153576	0.646481	-0.740894	-0.159422	-0.746475	0.567958	-0.0621163	-0.348167	-0.335843
-0.0803046	-0.477955	1.75233	0.266357	-1.28926	-0.354565	0.0322404	-0.833712	-0.210364	0.470048	-0.826774	-0.235894	-0.489902	0.744073	0.0433768	-0.302536	-0.491742
0.60628	-0.330901	0.834229	-0.394911	-1.35249	-0.625891	0.364377	-1.09196	-0.177614	0.791509	-0.958357	-0.239339	-0.795645	0.1043	0.0242401	-0.288471	-0.715298
0.0326633	-1.22375	-0.577874	-0.550117	-0.060504	-0.524173	-0.0353012	-0.284671	0.674757	-0.956494	-0.53749	-1.05055	-0.701691	-0.34152	0.278095	-0.693948	-0.291846
-0.0601624	-0.950086	-0.521707	-0.574406	-0.570576	-0.841807	0.109901	-0.415859	0.42918	-0.949643	-0.528001	-1.09409	-0.503592	-0.574181	0.038212	-0.4135	-0.212069
0.0952139	-1.4343	-0.954989	-0.904291	-0.372947	-0.878524	-0.0689022	-0.381813	0.426008	-1.19456	-0.296205	-0.818977	-0.0346874	-1.16955	0.0192867	-0.714736	-0.273199
-0.308353	-1.92179	-0.839672	-0.667347	0.0166375	-0.899538	-0.582891	0.445721	0.473471	-1.64072	-0.149153	-0.769002	0.391433	-1.45404	-0.475996	-0.620262	-0.196601
0.0128897	-1.20003	-0.797621	-0.726543	-0.0513692	-1.03031	0.245709	-0.436251	0.254723	-1.01007	-0.418393	-0.614213	0.0392043	-1.02974	-0.0926146	-0.50083	-0.135248
-0.223249	-1.49263	-0.651048	-0.438607	-1.06043	-0.581752	-0.685634	-0.973089	-0.21788	-0.600223	-1.14058	-0.666224	-0.273876	-0.266673	-0.535591	-0.417128	-0.421047
-0.368361	-0.870074	-0.843134	-0.440045	-0.942378	-0.591639	-0.73351	-1.21302	0.0371573	-0.534661	-0.970459	-0.444042	-0.981939	0.125552	-0.774878	0.106995	-0.510842
0.00627079	-0.965366	-1.83975	-0.353306	-1.32276	-0.958381	-0.960429	-1.12879	-0.0580404	-0.645114	-1.32913	-0.717766	-1.01245	-0.166765	-0.923122	-0.5509	-0.464696
-0.0302883	-0.710555	-1.22226	-0.382168	-0.867079	-0.725535	-0.627099	-1.08786	-0.294891	-0.462667	-1.37809	-0.616327	-0.644656	-0.573284	-0.847596	-0.603512	-0.54476
-0.0643972	-0.563833	-0.842094	-0.480278	-1.05779	-0.38172	-0.67824	-0.800739	-0.276396	-0.558959	-0.869994	0.0491549	-0.407279	-0.479898	-0.702327	-0.578601	-0.650634
-0.0732897	-0.568522	-1.03656	-0.489081	-1.12917	-0.629911	-0.637023	-1.23138	-0.361913	-0.674479	-1.36806	-0.569042	-0.556905	-0.761933	-0.852214	-0.423637	-0.376566
-0.0646974	0.328481	-0.851497	-0.2273	0.131517	0.0532926	0.150205	-0.203483	-0.0323914	-0.179938	0.554181	0.658727	0.203366	-0.478649	-0.281197	0.291514	0.519295
-0.0920629	-0.0691812	-1.48346	-0.326674	-0.249079	-1.18562	-0.168849	-0.382488	0.0596081	-0.361229	0.247198	0.482265	0.973084	-1.23798	-0.520699	-0.509163	-0.179757
0.310788	-0.912649	-0.99516	-0.566517	-0.332466	-0.740524	-1.44544	-0.739524	0.88286	-0.577782	-0.222727	-0.308723	0.164218	-0.686386	-0.607895	-0.596825	-0.453176
0.563959	-0.946897	-1.09302	-0.5459	-0.0743086	-0.931021	-1.20118	-0.720614	0.9583	-0.854711	-0.241938	-0.530114	0.0748094	-0.664668	-0.745047	-0.675393	-0.501158
-0.195294	-0.278521	-0.361291	-0.186903	-0.00160192	-0.440445	-0.510015	-0.35236	-0.0817654	0.014983	0.0798293	0.0468837	0.373794	-0.272014	-0.213357	0.0200966	-0.315264
-0.183051	-0.150115	-1.04692	-0.376157	-1.05627	-0.415759	-0.187374	-0.865981	-0.337733	-0.320939	-1.21621	-0.230506	-0.395011	-0.394755	-0.836893	-0.451107	-0.283747
-0.413869	1.04903	1.38107	0.168372	0.475439	1.91856	0.914664	-0.564641	-0.99497	1.01205	-0.194618	0.765217	0.096343	0.525579	0.163132	2.22489	0.175936
-0.242318	-0.663205	1.3196	-0.0648929	-0.970784	-0.167021	0.0913435	-0.581288	0.0461478	-0.0178712	-1.01189	-0.299148	-0.952004	1.97997	-0.40783	-0.208494	-0.715344
0.0649387	-0.558579	1.38506	0.00215095	-1.22144	-0.34103	0.0963603	-0.680603	-0.165291	-0.0144284	-1.01686	-0.229351	-0.757531	0.747028	-0.0710908	-0.203779	-0.520742
-0.100883	-0.472622	0.822889	0.43318	-0.534235	-0.424592	0.289498	-0.601609	0.0807022	0.041025	-0.903412	-0.48223	-0.850023	1.15071	-0.385559	0.100806	-0.674195
-0.154825	-0.797275	0.851326	-0.0169404	-0.529885	-0.227916	0.14729	-0.494055	-0.216891	0.477101	-0.68273	-0.541381	-0.514721	0.485411	-0.173295	-0.147836	-0.28031
-0.0331751	-0.637308	-1.52784	-0.583976	-0.636512	-0.515016	-0.737747	-1.05841	-0.0275225	-0.488444	-0.467024	-0.33382	-0.626257	-0.875481	-0.851646	-1.09003	-0.458365
0.212214	-0.108152	-0.754907	-0.0940264	-0.220425	-0.419685	0.108136	-0.35441	-0.0624535	-0.196203	-0.246627	0.102363	-0.0171625	0.0124757	-0.210888	-0.573392	-0.311505
0.351709	-0.695603	-0.493424	-0.537834	-0.381498	-0.0597598	-0.251114	-0.238939	0.301852	-0.710857	-0.381378	-0.314499	-0.320374	-0.750673	0.148375	-0.618228	-0.482539
-0.0700085	-0.474895	-0.789912	-0.153232	0.0533629	-0.671479	0.193722	-0.228361	0.110085	-0.0790282	-0.031401	0.155528	-0.583499	-0.521064	-0.305788	-0.701812	-0.410049
0.174306	-0.640816	0.765686	2.18939	-0.114407	-0.221156	-0.0615224	-0.822095	-0.268138	0.942191	-0.676217	0.0213889	-1.37715	0.393973	0.0651009	-1.36043	-0.668719
0.305211	-0.523783	0.355671	2.0678	-0.198318	-0.30356	-0.0863118	-0.633182	-0.0735533	0.846905	-0.824919	0.0305907	-1.04938	0.454644	0.181907	-1.77196	-0.584064
0.0805974	-0.698882	-0.0459383	-0.42862	-0.111221	-0.223816	-0.345255	-0.55554	-0.0960667	-0.111136	-0.102122	-0.0822461	-0.44068	-0.182955	0.116333	0.0917387	-0.0877515
0.421396	-0.0768903	-0.235568	-0.16974	0.120838	-0.46498	0.00267268	-0.424601	-0.239282	-0.190882	-0.114045	0.0462187	0.341501	-0.293569	-0.250034	0.144472	-0.00924688
-0.18636	-0.378462	-0.547586	-0.70066	0.0650959	-0.345266	0.374963	0.0531084	-0.0108567	-0.369982	-0.0587	0.27743	-0.0183985	-0.448548	-0.210621	-0.40156	-0.0383963
0.041265	0.229863	-0.556679	-0.583255	-0.146273	-0.0246915	-0.278502	-0.0944311	-0.265271	-0.401083	-0.0824063	0.560191	-0.0424451	-1.12912	-0.25102	-0.494069	0.0572607
0.00357951	0.1909	-0.84379	-0.366021	-0.150383	-0.331254	-0.106416	-0.149787	0.171672	-0.0929843	0.0734588	0.00446444	-0.287926	-0.765939	-0.0374285	-0.165603	-0.0986558
0.242779	0.229296	-0.871119	-0.862776	-0.192087	-0.295418	-0.155848	-0.0593462	-0.35787	-0.898511	-0.227885	0.34416	-0.0286193	-1.06248	-0.839682	-0.0909762	-0.0862472
-0.146067	-0.021457	-0.122049	-0.166886	0.151077	-0.0696528	-0.138188	-0.45048	-0.337882	-0.217016	-0.241637	-0.19715	-0.211879	-0.30735	-0.183424	-0.240403	-0.28662
-0.482578	-0.575235	-0.390885	-0.289435	-0.291292	-0.394388	0.250057	0.015599	0.0662082	0.256086	0.27781	0.279652	0.70887	0.558535	0.134081	0.191661	0.0537138
-0.0905081	-0.353266	-0.773917	-0.273626	0.316013	-0.511533	-0.0475065	-0.305534	0.360071	0.00931316	0.0846277	-0.357536	-0.0410913	-0.130879	-0.54415	-0.237033	-0.253336
-0.116928	-0.331283	-0.343319	-0.495238	0.0966069	-0.461644	0.246054	-0.211805	-0.0535763	0.0819986	0.416563	0.192233	-0.106685	-0.273965	-0.112686	-0.347203	0.0103424
0.00846181	-0.050563	-0.751861	-0.297098	-0.115404	-0.431963	0.00631552	-0.566793	0.139448	-0.402801	-0.172782	0.0390609	-0.258369	-0.0879857	-0.25162	-0.630509	-0.327173
0.129476	-0.237002	0.0968494	-0.589769	-0.19619	-0.206588	-0.386088	-0.233146	-0.166586	-0.614196	-0.0933404	0.0195941	-0.343803	-0.085353	-0.050983	-0.309938	-0.0620185
0.320339	-0.0377659	0.323627	-0.701973	-0.295503	-0.353784	0.123203	-0.406295	-0.494202	-0.401837	-0.229088	-0.22713	-0.517235	-0.561779	-0.319711	-0.0524726	-0.00539102
0.537496	-0.152431	-0.300435	-0.114953	-0.0760518	0.104463	0.116761	0.171848	-0.100861	0.24351	-0.0579137	0.0308013	0.052428	0.0566413	-0.359403	0.0854497	0.328449
0.228077	-0.246914	0.106796	-0.0101904	0.270154	-0.111968	-0.0681479	-0.247184	-0.211481	0.185875	0.296343	-0.0626448	-0.230666	0.158233	0.0808172	-0.384203	-0.140781
0.0359522	-0.0161676	-0.136951	-0.110896	-0.059796	-0.712058	0.306303	0.251597	-0.172684	0.131679	0.278624	0.133012	0.13458	0.44441	0.201921	0.137626	-0.0451171
-0.376046	-0.489661	-0.283257	-0.36873	0.324954	-0.517452	0.62899	-0.117555	-0.00611458	0.177903	0.554622	0.143225	0.0383084	1.27326	0.64409	-0.0432628	-0.235972
0.00275035	-0.444343	-0.565713	-0.442963	-0.307006	-0.716531	0.047645	-0.323683	-0.245145	-0.296152	0.123181	0.213065	0.127606	-0.0730543	-0.0568079	0.33571	0.249973
-0.0389959	-0.812909	-0.427389	-0.139522	-0.910185	-0.166358	-0.450448	-0.68306	-0.434761	-0.465302	-0.615084	-0.41115	-0.672813	0.371643	-0.446923	-0.158051	-0.307571
0.594185	-0.568991	-0.0106598	-1.05947	-0.309874	0.14171	0.183054	-0.620706	-0.428976	-2.0663	0.238842	0.508851	-1.04041	-1.52622	-1.66167	-0.500909	-1.42902
0.839982	-0.420019	0.17443	-1.01294	-0.398677	-0.202925	0.124611	-0.618554	-0.801403	-1.32012	-0.021749	0.438071	-0.991663	-1.17857	-0.970529	-0.54644	-0.96861
0.044819	0.162564	0.204959	0.392658	-0.380888	-0.0891994	0.529271	-0.28138	-0.326613	0.538589	-0.53799	0.123005	0.0130363	0.0160778	0.0141029	-0.401225	-0.0663743
0.0925435	-0.641201	-0.812646	-0.220662	-0.890504	-0.17733	-0.309019	-0.563849	-0.330666	-0.382722	-1.21794	-0.228984	-0.639387	-0.375231	-0.882563	-0.41303	-0.314341
-0.25468	-0.787648	-0.900713	-0.303532	-1.02147	-0.802882	-0.801044	-0.835732	-0.0615676	-0.406821	-1.05234	-0.570631	-0.782804	-0.379256	-0.941389	-0.486121	-0.628207
-0.140723	-0.559714	-1.03613	-0.464968	-0.917999	-0.484149	-0.405188	-0.519628	-0.336186	-0.501165	-0.724721	-0.503608	-0.390775	-0.341198	-0.461927	-0.0566137	-0.182848
-0.180021	-0.663016	-1.0046	-0.46211	-0.624971	-0.690138	-0.587455	-0.831519	-0.567388	-0.697843	-0.733226	-0.136945	-0.412687	-0.493726	-0.774139	-0.534453	-0.231116
-0.091145	-0.642575	0.11508	1.17481	-0.594173	-0.200924	-0.0697942	-0.515265	-0.0130703	-0.2377	-0.941708	-0.615139	-0.77477	0.720407	-0.71666	-0.879385	-0.626005
-0.00106322	-0.28794	0.227118	-0.247885	-0.159499	-0.0821998	0.203306	-0.219065	0.402624	0.0947016	0.398782	0.239562	-0.484677	-0.069303	0.1281	-0.513691	-0.476441
0.0964196	-0.0952044	-0.0611297	0.549386	-0.469634	-0.19028	-0.230249	-0.0143637	-0.235919	-0.168307	-0.656152	-0.375481	-0.782335	0.118695	-0.478784	-0.250366	-0.250702
0.273788	-0.31534	-0.408426	-0.196865	-0.602643	-0.119296	-0.182618	-0.219104	0.291839	-0.336776	-0.539171	-0.282569	-0.0577812	-0.61259	-0.0500846	-0.340173	0.00312118
-0.0372933	-0.00124962	-1.4577	-0.473865	8.17142e-05	-0.976776	-0.416381	-0.265654	-0.0573902	-0.49636	0.0804076	0.299003	0.749811	-1.16668	-0.522678	-0.432949	-0.367509
0.0165377	0.491562	-0.00211312	0.203396	-0.217989	0.873181	0.363482	-0.0629654	-0.891846	0.657626	0.245275	0.728201	0.39393	-0.0134122	0.0486028	0.582775	0.299588
-0.0831134	0.00663884	0.530607	0.104805	-0.0561509	0.600696	0.194454	-0.205909	-0.630016	0.724712	-0.13841	0.328562	0.196813	-0.0955029	0.13805	0.48718	-0.026303
0.0629268	-0.0461179	-0.252909	-0.0317146	0.296053	-0.110414	-0.080459	0.0017856	0.179219	-0.18361	0.192523	-0.0606351	-0.0123097	-0.598433	0.209944	-0.305841	0.831884
-0.00819186	-0.944297	0.0214483	-0.381568	-0.0793255	-0.36847	-0.125975	-0.0463696	0.382944	-0.513976	-0.543937	-0.923376	-0.516208	-0.414752	0.0355246	-0.273372	-0.302508
0.089758	0.516395	0.636127	0.114423	0.256247	0.927329	0.247553	0.355702	0.131998	1.15191	1.11965	1.26785	-0.0905286	1.41125	0.854384	0.723972	0.861315
0.204149	-0.468235	-0.0558605	0.757384	-0.65683	-0.210716	0.167511	-0.560782	-0.37132	0.134242	-0.869092	-0.548663	-1.1582	0.41977	-0.48764	-0.848382	-0.303427
0.205142	-0.569576	-0.579539	-0.159512	-0.297169	-0.428521	-0.206874	-0.424936	-0.319344	-0.0303018	0.088448	0.206548	0.188716	-0.908763	-0.192822	-0.136403	-0.0641921
0.449068	0.0337895	0.105293	0.0924609	-0.411628	-0.102126	-0.282536	-0.363243	-0.245831	-0.33067	-0.652597	0.288275	-0.370288	-0.753627	-0.408547	-0.281654	0.385252
-0.122234	-0.681007	-0.385012	-0.465825	0.00426186	-0.295014	0.0782998	-0.399479	-0.0994059	-0.992476	-0.323154	-0.40675	0.25162	-0.310944	-0.0654479	-0.436803	0.206231
0.160985	-1.00871	-0.603706	-0.264524	-0.120749	-0.447581	-0.471904	-0.0722421	0.533068	-0.269309	-0.0730158	-0.308708	-0.346601	-0.320196	-0.0822078	-0.568302	-0.224337
0.0329188	-0.476804	-0.629335	0.0843204	-0.102226	-0.456997	0.0987075	0.0153837	0.4445	-0.544688	0.0287849	-0.204368	0.0967125	-0.651575	-0.44265	-0.49979	-0.299852
-0.168659	-0.399579	-0.512008	0.103638	-0.280527	-0.359258	-0.223234	0.12705	0.47848	-0.258279	-0.370434	-0.190097	0.244542	-0.345212	-0.0849625	-0.515786	-0.371851
0.173185	-1.03747	-0.87356	0.0372864	-0.121717	-1.05727	0.0641325	-0.0416652	1.07723	-0.199054	-0.105607	-0.310011	0.925619	-0.871012	0.108833	-1.11448	-0.307741
0.11089	-0.821263	-0.797361	-0.0984849	-0.100363	-0.703129	-0.159935	-0.0854977	0.898706	-0.405272	-0.0155161	-0.63524	0.824621	-0.898118	-0.0583304	-0.918819	-0.167233
0.185185	-0.658669	-0.505441	-0.172063	-0.454959	-0.895301	-0.296819	0.125514	1.25021	-0.430319	-0.0147635	-0.646808	0.46368	-0.535137	-0.233021	-0.718982	-0.267364
0.645544	-1.88356	-0.538788	-0.14898	-0.353003	-2.26136	-1.17686	-0.39512	1.09586	-0.727974	-0.517504	-1.92292	-0.210534	-1.4329	-0.449003	-1.40234	-0.928439
0.394871	-2.43359	-0.712159	0.136134	-0.555835	-3.11326	-1.49062	-0.834465	1.21887	-0.529728	-0.596026	-3.14527	-0.193237	-1.72243	-0.769059	-1.76511	-1.38886
0.255065	-1.5854	-0.376532	-0.282928	-0.372369	-1.62845	-0.917272	-0.667911	0.610523	-0.56816	-0.534596	-1.38757	-0.56178	-0.695806	-0.886567	-1.01859	-0.930477
0.136658	-0.0891321	0.0267446	-0.130206	-0.365846	-0.249538	-0.101771	-0.0579739	0.404579	-0.190638	-0.292747	0.0441731	-0.218312	-0.419935	-0.0587918	0.10536	0.00373912
-0.18442	0.257415	-0.47589	0.171129	-0.0487315	0.378144	0.160847	0.281423	-0.279951	0.110096	0.137658	0.534924	0.00757134	-0.212444	0.298925	0.0560176	0.126344
0.153027	-0.172188	0.158761	-0.179159	-0.149425	0.166424	0.0320068	-0.139714	0.273547	-0.604776	0.220991	-0.0425261	0.301494	-0.360641	-0.187922	0.337739	0.0308255
0.166792	-0.0485336	-0.0935987	-0.609871	-0.07838	-0.197843	0.0819882	-0.532222	-0.400795	0.150589	-0.166946	0.25386	-0.317103	-0.0906443	-0.0100504	-0.223306	-0.114005
0.0157614	0.314282	0.0327405	0.133607	0.254032	0.0644675	0.491257	-0.100313	-0.365148	0.0178406	0.043625	0.0723624	-0.430817	0.275605	0.148086	0.0332808	-0.0819998
0.0411631	-0.838977	-0.418179	-0.672614	-0.161353	-0.476984	-0.718537	-0.328316	0.344593	-0.228471	-0.429308	-0.419837	-0.973406	0.524584	-0.451223	-0.722124	-0.817975
0.0263829	-0.474726	-0.0973548	0.0498084	0.00656376	-0.584202	0.188831	-0.419931	-0.325351	0.115654	-0.00778424	-0.278682	-0.278795	0.0348782	-0.301405	-0.150982	-0.337428
-0.116617	0.0629985	-0.484653	-0.104775	0.309595	-0.0976689	0.0937094	0.258484	0.210406	0.287455	0.581422	0.765338	0.0796542	0.578022	0.464369	0.753865	-0.239509
0.0418222	0.462764	0.427968	0.333895	-0.0102996	0.643349	0.652421	-0.203734	-0.325084	0.622961	-0.0497659	0.11277	-0.128524	0.274308	0.0963494	0.835033	0.149699
-0.0350197	0.64369	0.549648	0.20852	-0.273081	0.524898	0.0442012	-0.316999	-0.350309	0.669694	-0.00843746	0.103733	0.165619	0.35754	-0.000703161	0.261902	0.211319
-0.0809927	0.180298	-0.213515	-0.168398	-0.22536	0.19525	-0.299923	0.146664	-0.156371	-0.0809636	-0.00383023	0.0592693	-0.185564	-0.0455925	-0.275035	-0.187879	-0.0106553
0.00385185	0.269435	0.255367	-0.11531	-0.139034	0.340957	0.573986	-0.318255	-0.687513	0.702206	-0.281547	0.330352	-0.0238247	0.0967292	-0.137393	0.255228	0.210316
-0.0584364	-0.234237	-1.22699	-0.12934	-0.28231	-0.766731	-0.323577	-0.435142	-0.046928	-0.265575	0.137126	0.37527	0.421839	-0.918138	-0.382087	-0.455457	-0.10298
-0.223751	-0.610528	-0.37195	-0.046257	-0.330743	-0.705906	-0.368789	-0.287234	0.192688	-0.153731	-0.442831	-0.49134	-0.166896	0.381842	-0.362781	-0.0278306	-0.301775
-0.0522526	0.0124105	-0.726069	0.0452964	-0.0456931	-0.655242	-0.273826	-0.0877188	-0.245001	0.0522691	-0.1562	-0.219524	0.245162	-0.512842	-0.143559	-0.222122	-0.205094
-0.196481	-0.295354	-0.498337	-0.366461	-0.213367	-0.538201	-0.302932	-0.170708	0.152464	-0.139105	0.0863334	-0.0937533	-0.090138	-0.257401	-0.115383	-0.572772	-0.128147
-0.150567	-0.420743	-1.6603	-0.301819	-0.20077	-1.01323	-0.0792088	-0.531128	0.105572	-0.621807	0.094421	0.427097	0.576356	-1.11504	-0.76982	-0.397192	-0.73827
-0.165509	-1.05259	-1.46601	-0.694641	-0.220653	-1.22799	-0.408778	-0.473325	0.0961105	-0.259274	-0.220126	-0.469336	0.27045	-0.65468	-0.657537	-0.687779	-1.16623
0.239332	-0.247496	1.48258	0.74803	0.0308771	0.302774	0.150612	-0.0867344	1.17976	0.322621	0.369904	1.41215	0.939277	1.48921	-0.0350237	0.398714	1.6391
0.128551	-0.18044	0.590619	0.638965	0.572526	-0.107458	0.33671	-0.551646	0.928231	0.517168	0.40335	0.396009	0.307551	1.1	0.377429	-0.189512	1.4667
-0.00328581	-0.225464	0.526184	0.275904	-0.00463429	0.229382	0.561052	-0.392415	0.356086	0.577667	0.148561	0.82709	-0.00769012	1.06576	0.602853	0.578482	1.20505
0.191833	-0.216251	0.674564	0.460402	0.635388	0.254792	0.20487	-0.100113	0.579045	0.414546	0.166625	0.736334	0.571457	0.539549	0.265635	-0.00649137	0.801658
0.127139	-0.0604925	0.606364	0.401162	0.259019	0.134461	0.431878	-0.217207	0.479704	0.293346	-0.0899952	0.388337	0.28247	1.08635	0.569421	0.0321654	0.859382
-0.307767	0.0904846	0.115557	0.301192	-0.111686	0.295072	0.286926	-0.0350044	0.404382	0.0760181	0.108432	0.267461	0.0174451	0.273296	0.381097	-0.0476596	0.321236
0.0447945	0.0157657	0.544514	0.187217	-0.113781	0.000488015	0.119202	-0.203086	0.129125	0.0227642	0.188846	0.281163	0.284645	0.513838	-0.0854696	-0.0716399	0.48614
0.195267	-0.314219	0.332603	0.289587	0.295501	-0.129588	-0.146777	-0.325163	0.159054	-0.0391181	0.180406	0.165206	0.237736	0.359718	0.156471	-0.059275	0.534732
0.333495	-0.581959	0.983168	0.373962	0.173518	-0.000611231	0.313737	-0.414768	0.405765	0.332835	0.177929	0.809149	0.573636	1.00345	0.716356	0.0431495	2.03889
0.101454	-0.298673	0.823197	0.378873	0.562109	0.544632	0.251166	-0.288555	0.542036	0.0215738	0.367611	0.891329	0.566467	1.14696	0.513897	0.158828	1.53369
0.0771941	-0.0149715	0.442606	0.246276	0.219243	0.350384	0.168653	-0.20022	0.189532	-0.0633602	0.176185	0.407846	0.219733	0.413277	0.282502	0.113664	0.922602
0.218215	-0.277813	1.00831	0.627529	1.22084	0.171627	0.282181	-1.22492	0.599763	0.0395215	0.391608	0.64337	0.681862	1.07568	0.613243	-0.208409	1.76769
0.344653	-0.46167	1.18972	0.640786	0.968174	0.165449	0.403898	-0.763874	0.61364	0.0837625	0.48278	0.700973	0.67125	1.38374	0.489675	-0.183315	2.28546
0.302703	-0.402692	1.52972	0.715206	0.692415	0.0722561	0.632386	-0.55408	0.832794	0.263614	0.603296	0.765108	0.540708	1.50027	0.697783	0.000170737	2.02858
0.171101	-0.360346	1.9657	0.779941	0.918517	0.135326	0.761279	-0.450833	1.04876	0.302702	0.519423	0.769725	0.640614	1.42268	0.614795	-0.112683	2.17067
0.129211	-0.436332	0.901344	0.9908	0.409858	0.0288893	0.416956	-0.492767	0.395562	0.0514274	0.378391	0.614073	0.131226	1.25019	0.424446	0.185961	1.55681
0.39434	-0.208009	0.830548	0.744897	0.29359	-0.183086	0.443272	-0.63038	0.453722	0.16355	0.219616	0.494177	0.569066	1.15028	0.684129	-0.0355192	0.730227
0.170557	0.0230776	0.686761	0.100388	0.120527	-0.0967494	0.323211	-0.349097	-0.346894	0.0586759	0.202564	0.324755	-0.0675253	0.632935	0.115398	-0.0280163	0.213667
-0.0198399	-0.219057	0.319272	0.484631	0.180816	-0.162161	-0.100508	-0.52566	0.460152	-0.0652985	-0.109232	0.271367	0.321233	0.98505	0.318141	-0.331509	0.769746
-0.185086	-0.0439172	0.23098	0.106794	0.0459214	-0.148465	0.259749	-0.112581	0.565272	0.312359	-0.119098	0.166959	0.174222	0.756492	0.363874	-0.176768	0.800914
-0.356586	-0.350117	-0.0558218	0.0685345	0.0882578	0.00110081	0.0167944	0.059874	-0.0608572	-0.0436017	0.390207	0.150097	0.00444577	0.329498	0.108082	-0.12543	0.367319
-0.0541869	-0.24829	0.305807	0.197076	0.0926921	0.0602436	-0.177891	-0.312015	0.061	0.0756248	-0.0778261	0.0838905	0.285291	0.706858	0.30524	-0.0405856	0.660267
0.230595	-0.330839	0.843135	0.733668	1.29926	-0.184444	0.153243	-0.881306	1.56749	0.250144	0.737733	0.170297	0.170373	1.46663	0.659868	-0.395794	2.32011
0.389481	-0.316097	1.0052	0.664682	1.39453	-0.117671	0.0766028	-1.0708	1.23229	0.363977	0.17891	0.296426	0.152073	1.27376	0.539873	-0.423744	3.59564
-0.00505447	-0.279164	0.602179	0.594594	0.485076	-0.109739	0.392636	-0.994163	1.15404	0.221027	0.576251	0.231277	0.134361	1.60166	0.507192	-0.345908	1.94577
0.233803	-0.423461	1.10684	0.356267	0.457897	-0.0625274	0.290805	-0.650371	0.671385	0.0330986	0.130641	0.243859	0.186321	1.01827	0.355555	-0.24728	1.68417
0.0962407	-0.462954	0.891441	0.617979	0.455423	0.0542401	0.0894683	-0.821221	0.748647	0.243889	0.133668	0.342398	0.0701506	1.23502	0.483694	-0.122488	1.65886
0.260027	-0.432067	0.803704	0.769564	0.8353	-0.184976	0.342494	-1.1304	1.01851	0.239193	0.297327	0.632017	0.241899	1.51476	0.421182	-0.263635	2.56503
0.125607	-0.386005	0.768271	0.661481	0.609473	-0.0776148	0.287258	-0.964066	0.752396	0.55765	0.47378	0.397453	0.148393	1.53919	0.530808	-0.266797	2.7459
0.0825519	-0.141706	-0.107754	-0.169516	-0.292277	-0.207763	-0.0615371	-0.315995	-0.16672	-0.237405	0.109656	0.0578699	-0.612455	-0.0661413	-0.218383	-0.114554	-0.234835
-0.241331	-0.303988	0.231988	0.244594	-0.113124	0.412852	0.11377	-0.252972	0.299865	0.20294	-0.0149506	0.0662961	0.0576369	0.24501	-0.148754	0.0308197	0.621427
0.00139244	-0.769141	1.01263	0.547906	0.51022	0.0321807	0.21347	-0.235486	0.135786	-0.281867	0.285557	0.62448	0.534622	0.596708	0.510256	-0.0669985	0.613754
-0.832538	0.159145	0.813495	-0.0127392	-0.344011	0.00320576	0.206471	-0.795358	-0.784508	-0.145997	-0.638132	1.09097	-0.222821	-0.228791	-0.453594	-0.280814	-0.0392195
-0.171535	-0.190794	0.795766	0.300918	-0.411359	-0.472998	-0.00194183	-0.271235	0.397648	0.321267	-0.449533	0.419247	-0.303301	-0.0234925	0.185517	-0.0540946	-0.840211
-0.406917	-0.0379957	1.1263	1.10309	-0.394477	0.268012	-0.020667	-0.337545	0.535395	0.0103152	-0.342614	0.740623	-0.0838699	-0.244125	-0.248152	-0.406879	-0.93872
0.306457	-0.0134852	0.511515	0.226606	-0.205729	-0.299449	0.0928091	0.258466	0.474129	0.415188	-0.463835	0.395812	-0.240379	0.206917	0.318907	-0.3484	-0.379493
-0.0535775	0.00923899	0.296794	0.241301	0.247381	-0.255608	0.0568268	-0.390011	0.69349	0.040396	-0.0522348	0.0759768	0.112692	0.155121	0.0149749	0.0284769	-0.205321
0.0172544	0.0881564	0.690631	0.729575	-0.0765554	-0.240324	0.0717355	-0.19414	1.07824	0.458266	-0.305035	0.423284	-0.0846567	0.170235	0.51305	-0.537655	-0.569731
-0.294407	-0.17336	0.013278	0.84575	-0.164364	-0.873745	0.251167	-0.0906972	0.436697	-0.0252322	-0.1457	0.0202417	-0.213727	-0.175833	-0.28308	-0.207098	-0.996263
-0.334969	-0.154843	0.393077	1.12831	0.0827651	-0.322401	0.0422176	-0.657583	0.764255	-0.224637	-0.612895	0.812964	-0.0775405	0.611461	-0.246761	0.236373	-1.28192
-0.0605394	0.0566788	0.069892	0.369202	0.0755124	-0.168409	-0.48471	-0.365278	0.725898	0.904373	0.0183008	0.238739	-0.423473	0.350328	0.552697	-0.150333	-0.324244
-0.250281	-0.201924	0.0893	0.123519	0.235469	-0.0108761	0.12969	-0.0869791	0.192984	0.0509495	-0.278317	0.408824	0.226412	0.0523617	-0.0948824	-0.0205807	-0.21636
-0.366696	-0.123956	-0.123535	0.173363	0.0870042	-0.501762	-0.280722	-0.316331	0.573035	0.472532	-0.497666	0.0846226	-0.581269	-0.263328	0.328396	-0.362033	-0.261259
-0.644266	0.257534	0.452903	-0.010195	-0.260174	0.0946342	-0.253091	-0.810539	-0.425421	-0.311799	-0.385792	0.99439	0.0827299	-0.379634	-0.326451	-0.148102	0.149324
0.0634929	-0.0556298	0.278273	0.295141	-0.0792238	-0.405034	-0.0842854	-0.0683771	0.121065	-0.141298	-0.216006	0.480936	-0.0762737	0.142343	-0.0266383	0.16222	-0.433177
0.0697242	-0.0371106	-0.505809	0.439102	-0.128844	0.091193	-0.285658	0.454541	0.225063	0.192985	-0.642805	0.332792	0.328085	-0.221144	-0.365599	-0.397975	-0.416115
-0.143575	-0.149858	-0.209744	0.0906671	-0.0200469	0.148062	-0.207526	-0.370695	0.601893	-0.384278	-1.01513	-0.0512964	0.27812	-0.307375	-0.376297	-0.541244	-0.813471
-0.0645723	0.00764596	0.406531	0.527785	-0.53118	-0.322722	-0.234313	-0.174363	0.672639	0.417723	-0.597896	0.273919	-0.383221	0.312847	0.0590463	-0.316299	-0.352504
-0.0960958	-0.0556887	0.31832	0.564647	-0.295722	-0.230183	0.140533	-0.246589	0.297272	0.384586	-0.620226	0.206434	-0.157875	0.0672684	0.251911	0.137947	-0.67949
-0.289717	0.0736886	0.139115	0.62263	-0.385673	-0.537855	-0.380466	-0.556704	0.185899	-0.116778	-0.626096	0.345609	-0.236064	0.080419	-0.405582	-0.120135	-0.37043
-0.534276	-0.424257	0.27825	-0.126463	-0.534018	-0.650274	-0.0491938	-0.720952	0.112526	0.394895	-0.630832	0.0853774	-0.466241	-0.28684	-0.319918	-0.243804	-0.855497
-0.133409	-0.0247039	0.582214	0.40719	-0.328704	-0.390101	-0.0619088	-0.297822	0.625461	0.279816	-0.209839	0.454837	-0.356865	-0.216364	0.307967	-0.352283	-0.86988
-0.0661274	0.0122601	0.470276	0.321816	-0.365219	-0.553906	0.243271	-0.406243	0.164871	0.888574	-0.226675	0.203293	-0.227889	0.334522	0.246788	-0.123448	-1.03146
-0.0899416	-0.181335	0.503399	0.585408	-0.41968	-0.585971	-0.0377943	-0.461521	0.784965	0.798335	-0.247569	0.216852	0.0389922	0.523296	0.398268	-0.164762	-1.07143
0.137489	0.206278	0.327323	0.708713	0.024904	-0.432419	0.0528413	-0.271058	0.252032	0.745709	-0.0292682	0.521164	-0.235334	0.135318	0.41534	-0.194464	-0.60135
-0.215819	-0.281597	0.423731	0.665129	-0.597748	-0.561433	-0.186347	-0.438762	0.152397	0.770813	-0.409921	0.492082	0.0576319	0.608283	0.264946	-0.19138	-0.569285
-0.114383	-0.372649	0.317851	0.473368	-0.550263	-0.74871	-0.0232067	-0.398182	0.513328	0.335806	-0.195881	0.0896016	-0.2353	0.302061	0.00264046	-0.0482705	-0.604519
-0.25916	-0.128658	-0.0215541	0.0038099	0.0741221	-0.0601548	-0.0293149	-0.452141	0.156406	0.234253	-0.355428	0.106591	-0.333965	-0.184293	-0.396531	0.0372258	-0.179783
-0.131997	-0.208478	0.189134	0.151069	-0.171498	-0.0987038	-0.146554	0.453918	-0.26273	-0.0199928	0.321582	-0.124854	0.263527	0.230582	0.222908	-0.040549	-0.217542
-0.0578249	0.178367	-0.000599463	-0.0884868	0.0136862	-0.145741	-0.153699	0.144327	0.0886343	-0.071251	0.0112337	-0.0834506	0.164186	0.440172	-0.0161162	-0.0598653	-0.27594
-0.433762	0.232814	-0.1713	0.106224	0.0752403	-0.0294757	-0.215975	-0.521836	-0.31465	0.131627	-0.339881	0.267606	-0.261148	-0.379498	-0.301064	-0.389056	0.00190168
-0.272532	0.00802089	-0.080609	-0.105769	-0.0454265	-0.0878871	0.0982266	-0.383453	0.539627	0.35035	-0.603643	0.22088	-0.0621382	-0.0341121	0.0935798	-0.140916	-0.34269
-0.367322	-0.0974706	0.0752313	0.110399	-0.500191	-0.352075	0.0627485	-0.628453	-0.149059	0.117859	-0.216373	-0.0271099	-0.273754	-0.409564	-0.330139	-0.483698	-0.6886
-0.317582	-0.231478	-0.0945881	-0.284508	-0.434118	-0.351214	-0.162114	-0.378373	-0.174755	0.059156	-0.368875	0.000681777	-0.0534056	-0.234653	-0.238973	-0.329659	-0.276921
-0.107089	-0.126763	-0.0543123	0.257919	-0.869676	-0.608717	-0.184969	-0.467879	-0.0482701	0.0697834	-0.858439	-0.180349	-0.065471	-0.405488	-0.426858	-0.469228	-0.527103
-0.106592	0.285803	-0.0946667	-0.000952383	0.091967	0.14654	0.14711	0.0274666	0.278025	-0.0508112	0.000517249	0.172201	-0.042158	0.0115666	0.137606	-0.0573655	-0.00250644
-0.121452	-0.395696	0.151736	-0.107214	-0.115086	0.304674	0.0858116	-0.334514	-0.345371	0.0199624	-0.0930973	-0.392267	0.00704453	0.262659	0.438931	-0.0313644	0.175988
0.0299608	-0.141909	-0.103104	0.244895	0.0163498	0.141277	-0.307783	0.257036	-0.12275	-0.552669	-0.104549	-0.21564	-0.0947027	0.218069	0.113869	0.0549428	0.208849
-0.189609	-0.157586	-0.675801	0.166898	-0.176912	-0.418769	-0.195182	-0.236977	-0.0991755	-0.0166329	-0.342653	0.111192	-0.153164	0.122017	-0.403152	-0.75459	-0.370568
0.028295	-0.356382	0.11846	-0.167131	-0.143476	-0.157779	-0.0226426	-0.516244	-0.226279	-0.181686	-0.478256	-0.281711	0.0690855	-0.261307	-0.0450028	-0.225149	-0.429406
0.272672	-0.457729	-0.365077	0.299755	-0.510645	-0.0353214	-0.417128	-0.283243	0.150316	0.784845	-0.103582	0.254295	-0.0317013	0.319587	0.244674	-0.0713195	-0.480507
-0.216289	0.313437	0.434516	0.238242	0.00299082	-0.511755	0.0128113	-0.0894198	0.146989	0.237807	-0.187213	0.10359	-0.0902563	0.275892	-0.0726551	0.0134122	-0.161104
-0.15715	0.0645954	0.532466	0.381723	-0.271229	-0.222283	-0.356614	-0.443576	0.371342	0.430278	0.0233607	-0.106892	0.125394	0.27013	0.37156	-0.0823356	-0.672705
-0.222526	-0.21034	0.485154	0.520161	-0.307825	-0.805876	0.0404916	-0.677789	0.437031	0.120682	-0.228498	0.194902	-0.383532	0.411243	0.187243	-0.0819118	-0.976744
0.116391	-0.013792	0.348624	0.693753	-0.165088	-0.339122	-0.212536	-0.0720137	0.126021	-0.129576	-0.237822	0.22884	0.223104	-0.0196593	-0.211661	0.00781818	-0.188134
-0.510826	-0.291212	1.00655	2.30872	-0.915243	-0.388923	-0.32712	0.259052	0.46356	0.296224	-0.812672	0.433268	-0.0799774	-0.0689957	-0.160873	-0.747041	-1.80474
-0.0650559	-0.23877	0.123957	0.262161	-0.0827899	0.0700082	-0.0570038	0.0481058	-0.0686987	0.186089	-0.155552	0.321976	-0.0739646	0.0823889	0.42891	-0.166115	-0.232454
-0.289437	0.277925	-0.171034	-0.221844	-0.380297	-0.404267	-0.244802	-0.225282	-0.254575	-0.0575002	0.067071	0.0668552	0.129646	0.148734	0.0948616	-0.142907	0.0410023
-0.191148	-0.0598428	-0.119875	0.0823938	-0.234638	-0.0816138	-0.212369	-0.133968	-0.063015	0.0114954	-0.196787	0.194447	-0.0537546	0.0224337	-0.12807	0.0627519	0.0733447
0.098917	-0.0832398	0.707169	0.0775067	-0.435509	-0.483064	-0.195992	-0.442856	0.788346	0.31703	-0.440166	0.0118	-0.224102	0.483247	0.570691	-0.338788	-0.98666
-0.093427	0.223947	0.466703	0.28452	-0.319762	-0.73113	-0.169098	-0.126168	1.11219	0.267112	-0.621714	0.332012	-0.46311	1.09286	0.458036	-0.365097	-0.655162
-0.0978549	0.261469	0.62491	0.404715	-0.182643	-0.36345	0.0262889	-0.327974	0.87339	0.0903119	-0.430959	0.109485	-0.231791	0.571475	0.524881	-0.401613	-0.465725
0.0994241	-0.34408	0.289201	0.370325	-0.353007	-0.48848	-0.160955	-0.0438024	1.18187	0.308068	-0.622988	0.38727	-0.442118	0.0210703	-0.0235257	-0.445775	-0.711228
-0.249093	-0.621296	-0.473373	-0.429202	-0.419099	-0.159924	-0.0876659	-0.164871	-0.078008	-0.368854	-0.707656	-0.195407	-0.517112	-0.236869	-0.374657	-0.382231	-0.425445
-0.417584	-0.853127	-0.770936	-0.371264	-1.73766	-0.289472	-0.260109	-0.363618	-0.585636	-0.632969	-0.736641	-0.156095	-0.787064	-0.187028	-0.799611	-0.766228	-0.422675
-0.563856	-1.3375	-1.13139	-0.133138	-2.37324	-0.522552	-0.822275	-0.551661	-0.309338	-0.573597	-1.0703	-0.476195	-0.651533	0.222911	-1.78226	-0.663899	-0.573895
-0.483997	-1.82032	-1.14227	-0.382322	-1.91764	-0.643747	-1.09159	-0.355639	-0.395752	-0.422767	-1.18619	-0.357188	-0.405231	0.00927418	-1.67034	-1.01927	-0.601851
-0.487815	-1.69132	-1.40254	-0.533603	-2.08647	-0.630416	-1.42662	-0.463034	-0.685447	-0.632008	-1.33015	-0.473078	-0.457434	-0.265504	-1.38852	-1.08661	-0.206255
-0.277618	-1.23619	-1.33644	-0.600382	-1.05128	-0.440053	-0.920217	-0.881065	-0.66377	-0.382268	-0.935645	-0.198634	-0.647118	-0.440809	-1.89072	-1.20315	-0.532744
-0.311153	-1.03169	-1.38003	-0.445241	-1.18447	-0.368792	-0.43796	-0.447383	-0.58033	0.432983	-0.699607	-0.0138983	-0.369229	-0.353704	-1.25526	-0.974791	0.320171
-0.267034	-0.765623	-0.647894	0.0945834	-0.795754	-0.0768342	-0.299535	-0.301069	0.0335499	-0.179811	-0.456466	-0.538312	-0.538928	-0.356716	-1.23552	-0.458376	0.181591
-0.211448	-0.951012	-1.10373	-0.563427	-0.765277	-0.402583	-0.548708	-0.460877	-0.287715	-0.342821	-0.427191	-0.0220281	-0.337695	-0.386777	-1.37449	-0.832197	-0.469966
-0.119028	-0.424803	-0.797615	-0.388692	-0.540767	0.0622171	-0.32445	-0.510795	-0.118347	-0.242249	-0.421518	-0.267923	-0.672744	-0.391341	-0.844043	-0.493733	-0.215886
-0.106919	-0.559256	-0.681667	-0.515297	-0.280799	-0.306239	-0.37281	-0.560535	-0.252877	-0.250302	-0.461114	-0.0706323	-0.501674	-0.327232	-0.869833	-0.767947	-0.363825
-0.165854	-0.751293	-0.727454	-0.617054	-0.716247	-0.266693	-0.623169	-0.605582	-0.397001	-0.058106	-0.516838	-0.421594	-0.298425	-0.628426	-1.28237	-0.880072	-0.358333
-0.0170404	-0.791795	-0.747932	-0.598521	-0.841083	-0.245905	-0.417105	-0.531141	-0.104319	-0.00522213	-0.597682	-0.533962	-0.318671	-0.14184	-1.38521	-0.997247	-0.128312
-0.0991976	-1.09327	-1.27615	-0.44889	-1.14014	-0.184541	-0.864518	-0.908596	-0.532067	-0.0334193	-0.870489	-0.444921	-0.582041	-0.0650302	-1.91713	-1.05503	-0.006738
-0.225973	-1.26401	-1.49154	-0.815833	-1.03955	-0.591019	-0.615884	-0.60005	-0.304863	-0.28003	-1.0509	-0.564943	-0.69562	-0.586355	-1.43008	-1.14516	-0.770881
-0.161941	-0.381698	-0.793869	-0.00638296	-0.541917	-0.370313	-0.465338	-0.555846	-0.0232605	-0.13962	-0.425014	-0.300442	-0.123157	-0.116424	-1.17606	-0.778463	-0.14517
-0.515401	-0.460078	-0.529428	-0.134148	-0.499044	-0.144323	0.0214004	-0.101947	-0.0160081	-0.290155	-0.178582	-0.177587	0.660261	0.00043445	-0.150254	-0.215074	-0.108312
0.0509364	-0.281006	-0.129002	-0.614509	-0.325511	-0.174973	-0.218436	-0.111333	-0.735868	-0.314444	-0.519159	-0.249983	0.204703	0.40467	-0.0419982	-0.204615	-0.167219
-0.459155	-0.0198116	-0.262011	-0.117058	0.783233	0.36557	-0.0302017	0.0352565	-0.13414	0.530412	0.151601	0.878493	-0.312897	0.393572	0.21541	0.580799	0.408563
0.117705	0.190256	-0.0616712	-0.34663	0.0758037	0.10194	0.196426	0.0838858	0.0191352	-0.000910616	0.030032	-0.327425	-0.0835089	-0.22204	-0.129638	-0.213894	-0.125255
-0.10673	-0.202398	0.023496	-0.00293946	0.157237	-0.220639	0.0479118	0.150827	-0.00571134	0.634463	-0.123678	0.276176	-0.0511991	0.0543934	0.0198197	-0.239228	-0.272602
0.00505162	-0.131861	0.00984146	0.0145918	0.187656	0.0205057	-0.0893349	0.155058	-0.180426	0.676173	0.0282154	0.376505	-0.0791411	-0.126893	-0.0925906	-0.140069	-0.199022
-0.33823	-1.24225	-0.675111	-0.874611	-0.454077	-0.177756	-0.743901	-0.135535	-0.360701	0.264583	-0.935268	0.0552878	-0.328527	0.0914031	0.0632901	-0.0872985	0.285617
-0.320559	-0.915052	-0.856278	-0.214964	-0.55505	-0.387362	-0.463702	-0.871796	-0.646515	-0.493216	-0.928967	-0.573676	-0.238354	-0.482404	0.294179	-0.984217	-0.403386
-0.383058	-1.35694	-0.961178	-0.369341	-1.07471	-0.567575	-0.404558	-0.934217	-0.936458	-0.768122	-1.41982	-0.628842	-0.136955	-0.504278	0.160471	-1.16831	-0.827753
-0.769537	-1.84339	-0.771688	-0.845298	-0.9771	-0.465532	-0.5073	-0.311192	-1.35688	-0.223968	-1.48592	-0.321403	-0.397061	-0.186102	0.578915	-0.468312	0.164612
-0.314152	-0.591885	-0.547493	-0.0652674	-0.558851	0.202519	-0.0447493	-0.476204	-0.316904	-0.507179	-0.384431	-0.122333	-0.136326	-0.250554	0.178381	-0.51503	-0.491676
-0.230717	-0.252652	-0.15531	-0.126495	-0.0311554	-0.129402	-0.168967	0.142636	0.163047	-0.167592	-0.130212	-0.00747458	-0.165599	-0.0629194	0.0504521	-0.0937154	0.145312
-0.180544	0.0232979	-0.127355	-0.129539	0.00188193	0.0797683	-0.0898229	-0.141087	-0.101708	0.44078	0.103686	0.691888	-0.118201	-0.151568	0.28074	0.208576	0.203154
-0.127517	0.0187137	-0.185906	0.0472772	0.140799	0.02971	0.216195	-0.0131636	-0.111922	0.141824	0.0687315	0.0870582	-0.0220873	0.00279461	0.0282036	0.213409	0.219428
0.133556	0.0652597	-0.00535394	0.00271781	-0.0796896	0.21178	-0.244646	-0.0754244	-0.0345012	-0.847849	-0.0149187	-0.271173	-0.083984	-0.246553	-0.286869	0.129964	-0.08194
0.25193	-0.203156	-0.00909527	0.0176337	-0.115834	-0.0400431	-0.0912369	-0.0908371	-0.0672929	-0.119945	-0.13087	-0.404042	-0.0557183	-0.110067	0.417075	0.172712	-0.287075
-0.161859	0.0458143	0.216014	-0.228753	0.111108	-0.262067	-0.13008	-0.0931754	-0.0971185	-0.36004	-0.179052	-0.542101	-0.141232	0.035928	0.5923	-0.176051	-0.179171
-0.187638	0.010583	-0.0747048	-0.237709	0.21134	-0.181113	-0.0611386	0.11676	-0.1839	-0.118936	-0.231456	-0.207698	0.14169	-0.0251311	-0.148046	-0.10264	0.0178186
0.114772	0.101921	-0.00652072	-0.414022	-0.139696	-0.103556	0.246489	0.255635	-0.500376	0.0418071	-0.197406	-0.384487	0.168312	0.160959	0.970916	-0.29743	-0.0898757
-0.203544	-0.720431	-0.107125	0.0522029	0.0296299	-0.036569	0.0354878	-0.382707	-0.295826	-0.0574311	-0.410103	-0.151191	-0.106451	-0.414451	0.184069	-0.341599	-0.17529
-0.457908	-0.536564	-0.447392	-0.274037	-0.276585	-0.107104	0.0943152	-0.192354	-0.504024	-0.163002	-0.516487	-0.114454	-0.340357	-0.510063	0.0597343	-0.286993	-0.235962
-0.0562438	-0.132105	-0.0677825	0.0254464	-0.0337603	-0.0613672	0.193423	-0.00160853	-0.265691	-0.446428	-0.226671	-0.271003	-0.0825729	0.0783891	-0.0887075	-0.19162	0.45025
-0.0548632	1.18992	0.342279	-0.147997	2.14493	0.327032	-0.0170333	0.196047	-0.218664	0.164076	0.497017	0.696063	-0.265434	0.0893022	-0.175731	0.36622	0.278866
-0.0666709	0.070425	0.159902	-0.0907211	0.313042	0.033202	0.123824	0.111312	-0.249388	0.261586	-0.153388	0.00868194	-0.0922643	0.0262971	-0.0631506	0.237298	0.211856
-0.156605	-0.203756	0.1766	0.088172	0.202196	0.00765715	0.170931	0.0900428	0.0283899	-0.151722	-0.0166843	-0.0462332	0.183219	0.0379452	0.0712228	-0.0188393	-0.000269369
0.00238901	0.133301	0.204208	-0.201513	0.223651	-0.144492	-0.081949	-0.0613277	-0.320255	-0.00388241	-0.292679	-0.0972299	-0.187311	-0.116747	0.00719755	-0.0417701	0.0933098
-0.30342	-0.546454	-0.534461	-0.00517224	-0.922822	-0.397926	-0.549932	-0.379015	-0.31476	-0.36897	-0.759952	-0.106694	-0.522028	-0.288219	-0.341887	-0.480012	-0.301148
-0.161485	-0.359977	-0.409823	-0.0511409	-0.514204	-0.243605	-0.26605	-0.286072	-0.2192	-0.172316	-0.45638	0.0365443	-0.175411	-0.081527	-0.429754	-0.199027	-0.0401899
0.00870082	-0.116869	0.05101	-0.107254	-0.0122429	0.283733	0.0689708	-0.125341	-0.253658	-0.350016	0.0196889	-0.292406	0.216341	0.157335	-0.159249	-0.287646	0.0223163
0.0253129	-0.582163	-0.66216	0.141144	-0.366812	-0.102505	-0.101418	-0.484859	0.166481	-0.23053	-0.494197	-0.445161	-0.102944	-0.602875	-0.530585	-0.825912	-0.325936
-0.0196615	-0.223018	-0.0203936	0.1131	0.120544	-0.0967342	-0.0167212	-0.184175	-0.13491	0.076884	-0.310056	-0.244857	-0.011767	-0.00727332	-0.0249455	-0.165196	0.00359739
-0.0768338	-0.482272	-0.641988	-0.308319	0.105685	-0.158079	-0.158999	0.0471231	-0.47927	0.240291	-0.535653	-0.0445922	-0.148351	-0.0417662	-0.106424	-0.0950425	-0.298722
-0.120497	-0.00553644	-0.163824	0.0403806	-0.104772	-0.385047	0.389225	0.108862	0.214505	-0.573186	-0.301982	-0.515525	0.0102864	0.479226	-0.149808	-0.18345	-0.549211
-0.227966	-0.249469	-0.0994905	-0.027151	0.214824	-0.0346473	0.0605878	0.0141579	-0.144642	-0.188864	-0.147511	0.120345	0.0839064	0.00609594	0.0493001	-0.223378	-0.0508028
-0.0224972	0.0504986	-0.156234	-0.332983	0.0331919	0.0243302	-0.170914	-0.0873145	0.0656926	0.0181896	0.13469	0.00245793	-0.328769	-0.00362794	0.394328	-0.171021	0.0456088
-0.0918791	-0.221113	0.0464091	0.0840672	0.082797	0.188346	-0.0448735	0.278804	-0.00724814	0.343987	0.00848273	0.0754847	-0.149069	0.0403707	0.166941	0.218251	-0.320341
0.00518065	-0.246994	-0.12815	-0.328002	-0.323803	-0.0745954	-0.0758696	-0.105064	-0.0322311	-0.394029	-0.393472	-0.694175	-0.242195	-0.265338	-0.235917	-0.347351	-0.160105
-0.116924	-0.35864	0.111085	-0.200556	-0.0563443	0.0726383	0.367387	-0.328136	-0.068977	-0.250783	-0.123958	-0.234049	-0.105512	-0.201935	-0.152229	-0.257974	-0.0358595
-0.0475195	-0.0681287	0.190816	-0.0763398	0.0204005	-0.0610979	-0.0455803	-0.0820948	-0.0449524	0.165895	-0.0856848	-0.22268	-0.0914398	-0.128398	0.0735074	0.173032	-0.363883
0.0980279	-0.336642	-0.255947	-0.274273	0.141484	-0.20596	0.0665828	0.033553	0.0845092	0.0382648	-0.0536758	-0.477187	0.166174	-0.243677	0.0814052	-0.0533884	-0.358912
0.0530721	-0.524899	-0.790265	-0.650481	-0.30896	-0.392493	-0.190143	-0.353208	-0.152093	-0.586794	-0.556706	-0.728455	-0.465991	-0.29987	-0.818069	-0.888407	-0.415339
0.169619	-0.0783425	0.0242989	-0.286932	-0.118579	-0.00209718	-0.031113	-0.181685	-0.161373	-0.103302	-0.13247	-0.0514538	-0.0557437	-0.0356625	-0.00239949	-0.0868654	-0.0667784
-0.116787	-0.72831	-1.05129	-0.572142	-0.632227	-0.310738	-0.593589	-0.734726	-0.495203	-0.119588	-0.762541	-0.187938	-0.376956	-0.558705	-0.896115	-0.64687	-0.4648
-0.164536	-0.788443	-1.124	-0.645752	-0.812622	-0.671579	-0.756163	-0.538265	-0.684998	-0.115495	-0.687962	-0.360925	-0.386165	-0.289865	-1.74027	-0.805749	-0.44777
-0.478518	-1.74015	-1.38469	-0.906348	-1.18917	-0.320559	-0.730473	-0.959978	-0.964365	0.0976945	-2.1081	0.0807524	-0.388895	-1.30513	-0.102229	-1.65123	-0.821067
-0.502046	-1.76868	-1.41152	-0.552417	-0.749144	-0.414237	-0.782788	-0.886676	-0.780959	-0.062332	-2.08517	-0.161869	-0.454544	-0.966758	-0.430929	-1.80233	-0.836791
-0.0410797	0.027258	-0.0518209	-0.120723	1.38359	0.217808	-0.125803	0.115876	-0.13662	-0.0356748	0.140885	0.866872	0.104143	0.00913736	0.0633599	0.155999	0.0815134
-0.0146017	-0.753369	-0.502207	-0.219801	-0.314586	-0.0285614	-0.247679	-0.301703	-0.03921	-0.0276138	-0.635018	-0.346843	-0.0434749	-0.334699	-0.16934	-0.768385	-0.226613
0.180684	-0.181572	-0.158918	-0.0421341	0.259284	-0.226236	-0.050036	0.181763	0.0901475	0.0227945	0.164026	0.178609	0.0975659	-0.108483	0.0126162	0.0180879	0.114532
-0.167237	0.284152	0.0118563	-0.289998	0.331676	0.0297177	-0.162745	0.111842	-0.395206	0.326643	0.21508	-0.141476	0.0409018	-0.0416692	-0.201452	-0.14743	0.611362
-0.33551	-1.14483	-0.801463	-0.128293	-1.64067	-0.485937	-0.692098	-0.863234	-0.485901	-0.58435	-0.952738	-0.493658	-0.470416	-0.0489853	-1.33196	-0.890149	0.272627
-0.0699671	0.166559	0.088145	0.13736	-0.0391259	0.162279	0.0914691	0.114852	-0.0306355	0.15121	0.0188209	-0.379044	-0.123674	-0.0547782	0.440187	0.173377	-0.216619
-0.246737	-0.0852046	-0.0299601	-0.0522964	-0.197127	0.0741901	0.0864403	0.202241	0.0467033	0.0296326	-0.184627	-0.048892	0.0404291	0.114728	0.0516455	0.253895	0.12952
-0.0922221	-0.0781674	-0.213069	-0.200159	-0.237586	-0.10987	-0.141218	-0.178041	-0.482735	-0.109622	-0.00642101	-0.0347575	0.0234305	0.158119	-0.214933	-0.090451	-0.0393013
-0.106687	-0.144778	0.185441	-0.181328	0.0106917	0.14281	-0.161751	-0.461567	-0.0404361	-0.0429636	0.134717	-0.233711	-0.0807142	0.0801639	0.220347	-0.146408	0.0372583
-0.130132	0.147208	-0.189731	0.0246627	-0.183177	-0.0173807	0.125897	-0.115023	0.296319	-0.23878	-0.00998743	-0.0728548	0.0676695	-0.0604396	0.164389	0.0985027	-0.183705
-0.0900998	-0.543552	-0.501657	-0.214855	-0.757817	-0.0404643	-0.291929	-0.486849	-0.0847829	-0.595407	-0.368544	-0.166213	-0.553565	-0.581177	-0.435895	-0.614718	-0.179024
-0.120215	-0.0291279	-0.013631	-0.0719905	-0.0454172	-0.103167	0.47747	0.23144	-0.0624741	0.00597716	0.353419	0.228195	-0.0871222	0.0172724	0.00201695	0.193554	0.0923305
0.0732964	0.175194	1.56966	0.10545	0.349847	0.436045	0.983121	0.872724	0.00411082	-0.0168638	0.342319	-0.403387	0.860183	0.837161	3.18691	0.392217	0.699107
-0.236947	-1.45997	-0.49506	-0.655398	-0.37847	-0.361791	-0.423483	-0.265891	-0.318594	-0.00573076	-0.971572	0.064162	-0.201853	-0.0751437	-0.222807	-0.24456	-0.1198
-0.127291	-0.0480121	0.120912	0.11582	-0.224732	-0.102983	0.091409	-0.0718566	-0.0753694	0.122046	-0.453183	-0.0658237	-0.0158781	-0.0639295	-0.107459	-0.107675	0.0254884
-0.14592	-0.0203923	0.214241	-0.0188792	0.725699	-0.194687	-0.0745475	0.211054	-0.104698	0.138468	0.0766672	0.337589	-0.158026	-0.162079	-0.0238358	-0.0331842	0.128089
-0.0429474	0.0644754	0.188536	-0.00528679	0.470275	-0.0131529	0.0946691	-0.0671274	-0.0396805	-0.124884	0.114078	0.388533	-0.0761715	0.0313435	0.026218	0.0734856	-0.0314643
-0.236091	-0.0205726	0.0316757	0.0921478	-0.0175059	-0.160425	0.0827505	0.136008	0.0945163	0.0505507	0.246908	0.00286456	-0.218873	-0.0986155	-0.00342616	0.114039	0.173749
-0.202948	-0.219205	0.225852	-0.106594	0.0406868	-0.20831	-0.129564	-0.103554	-0.0105069	-0.0483116	-0.118336	-0.23402	-0.0117633	-0.0238676	-0.226591	0.0196451	-0.109253
-0.102124	-0.253328	0.22628	-0.0409971	0.155049	-0.0678592	-0.0186795	-0.395346	-0.288263	-0.021553	-0.0520219	0.00288557	-0.155397	-0.184157	-0.0791182	0.0686699	-0.158243
-0.0728902	0.00498181	-0.200358	0.0229092	0.0522807	-0.0764667	-0.287488	-0.204296	0.0835029	0.250641	0.0203193	-0.264047	-0.0128462	0.0500075	0.177389	0.294402	-0.116467
0.0186653	0.162969	0.334752	0.222005	-0.191839	0.101407	0.186682	-0.142026	-0.0851313	-0.0958424	0.028447	0.497101	-0.053061	0.104354	1.12019	0.0918289	-0.223566
0.024602	-0.157188	-0.115586	-0.0399415	-0.0500934	-0.126048	0.00959548	-0.182059	0.187054	-0.00605132	-0.0956632	-0.126884	0.172829	0.00102846	-0.152658	-0.31379	-0.249768
0.373453	-2.55709	0.0230249	-0.472224	-0.363551	-0.585918	-0.0473571	-0.469225	0.274816	0.219105	-1.36602	-1.74511	-0.347651	-0.988123	-0.880244	-1.29171	0.074964
0.305153	-3.5886	-0.281605	-0.368565	-0.544205	-0.554412	-0.276913	-0.597082	0.713554	0.13225	-1.74777	-1.47893	-0.660325	-1.03273	-0.859235	-1.85878	0.0956279
0.135499	-1.99283	0.106946	-0.12375	-0.352473	-0.01739	-0.284496	-0.604392	0.315998	0.244899	-0.94575	-1.76557	-0.50194	-0.796817	-0.605387	-1.21608	-0.0190011
-0.353379	-0.824472	-0.0125059	-0.475514	-1.19593	-0.880252	-0.216021	0.160176	-0.154094	-0.135744	-0.0339841	-0.687328	-0.419453	-0.740392	-0.183118	-0.656751	-0.713184
-0.208993	-0.0034091	-0.322988	0.0173931	-0.228661	0.173841	-0.192643	-0.0563819	-0.159364	-0.00385593	-0.0132186	-0.171639	-0.0280478	-0.107976	-0.241657	-0.395996	-0.396429
-0.225414	-0.506636	0.0797588	0.160022	1.22183	-0.805074	-0.658039	0.00495106	-0.834688	-0.502013	-0.140437	0.292261	0.428901	-0.602519	-0.112923	-0.619037	-0.527019
-0.109251	-0.546587	0.212876	0.158638	1.0616	-0.792811	-0.335306	-0.25642	-0.512682	-0.108139	-0.118619	0.239683	-0.201127	-0.249815	-0.403297	-0.444254	-0.422942
-0.389888	-0.425027	1.09873	1.86747	-1.23405	-0.549483	1.09363	0.0577786	-0.581771	0.394384	0.690876	-1.00828	-0.031723	1.01916	-0.170252	-0.656944	-0.667834
-0.379515	-0.53312	1.64709	1.45156	-1.55182	-0.311776	1.41049	0.825596	-0.637105	0.70349	1.15173	-1.36532	-0.780443	0.848464	-0.0471321	-0.828992	-0.850174
-0.416757	-0.467522	1.76911	1.18935	-1.34726	-0.0420119	1.15444	0.870871	-0.355346	0.713368	1.64374	-1.22005	-0.545165	0.873585	-0.136606	-0.851357	-0.792757
-0.456314	-0.34848	1.35146	1.36233	-1.01455	-0.0568088	0.998144	1.01151	-0.0498976	0.738659	1.17346	-0.71048	-0.467466	0.485278	0.164679	-0.926699	-0.792416
-0.377393	-0.14623	-0.285599	-0.231794	-0.0626475	-0.647322	-0.109286	-0.508313	-0.233879	-0.505921	-0.157172	-0.30885	-0.598004	-0.671063	-0.199417	-1.34835	-0.944591
-0.211947	-0.0286894	-0.408036	-0.344658	-0.128693	-0.342496	-0.687041	-0.757046	-0.200545	-0.0845686	-0.353354	-0.315732	0.00181635	-0.32573	-0.316663	-0.60177	-0.368271
-0.452254	-0.144655	0.0273898	0.368268	-0.315598	0.0238667	0.298957	0.149864	-0.528298	0.543875	-0.146869	-0.381991	0.403201	0.182468	-0.249614	-0.134923	-0.452759
-0.295972	-0.193379	-0.192853	-0.360392	-0.227895	-0.150782	-0.390858	-0.401767	0.136425	-0.0168025	-0.244371	-0.486081	0.080056	0.352393	-0.396718	-0.378262	-0.260609
-0.139277	-0.671145	-0.391761	-0.565895	-0.463796	-0.449821	-0.489509	-0.615027	0.494748	-0.980723	-0.679071	-0.769916	-0.630427	-1.70269	-0.606107	-1.01841	-0.863334
0.195709	-0.762603	0.133263	-0.310017	-0.135399	-0.234073	-0.814694	-0.455348	0.0113675	0.217723	-0.909054	-0.462673	-0.383581	0.0997406	-0.351656	0.386616	0.0723265
-0.447963	-0.0536673	0.65393	1.30806	-0.738242	-0.339627	2.03688	-0.257323	-0.138731	-0.43171	0.284177	-0.283536	0.94067	0.2996	0.531595	-0.503986	-0.00337389
-0.403362	-0.364217	0.0545483	-0.0135525	0.03797	-0.0107703	-0.208666	-0.614698	0.284753	-0.34874	-0.493559	-0.261307	0.219023	0.0997356	0.507338	-0.0502792	-0.417921
0.359218	-0.861232	-0.816935	-0.448048	-0.417384	-0.41587	-0.233848	-0.371441	0.521859	0.0285681	-1.19153	-0.690643	-0.27063	-0.327348	-0.827964	-0.278026	-0.480976
0.284784	-0.458031	-0.191603	-0.922665	-0.154023	-1.23847	-1.53651	-0.399141	-0.139781	-0.413478	-0.625314	-0.666863	-0.734594	-1.37228	-0.785344	-0.472557	-0.538837
-0.30346	-1.37688	-0.609455	-1.3378	-1.26226	-1.93751	-1.78214	-1.02096	-0.735334	-1.60193	-2.35907	-1.25978	-0.856884	-2.20184	-0.669406	-2.26772	-1.2207
-0.20763	0.112249	0.924388	1.12148	0.00302554	0.381098	1.66505	0.426988	-0.389285	0.855828	1.52845	0.301935	0.587985	2.12205	1.51873	0.872287	0.882532
-0.203842	0.128239	0.583717	0.9578	0.368933	0.533058	1.12	0.715671	-0.00483725	0.354823	0.964929	0.62187	0.492544	1.49522	2.13307	1.13109	1.27117
-0.639193	-1.60952	-0.214682	-0.620296	-0.913739	-0.955484	-0.46324	-1.06967	-0.727082	-0.908633	-0.869819	-0.97827	-0.314667	-0.616845	-0.404969	-0.851932	-0.787725
0.0975209	0.445063	0.301626	-0.309524	-0.485167	-0.374578	0.15156	0.366411	-0.126805	0.10076	0.240055	-0.0338455	0.358776	-0.250427	0.692706	-0.394117	-0.328677
-0.240516	-1.0948	-0.282911	0.22921	-1.20968	-0.0405993	-0.211895	-0.304486	-0.181726	-0.463167	-0.333265	-1.01101	0.218341	-0.868457	0.00686757	-0.368387	-0.548802
-0.350665	-0.286813	-0.135054	-0.230826	-0.279134	-0.457906	0.461933	0.248835	-0.180739	-0.464053	-0.0880482	0.0814003	0.540397	-0.148737	0.564258	-0.183337	-0.174238
-0.285801	-0.373965	0.013183	-0.0681653	-0.182186	-0.393397	-0.337511	-0.273598	-0.16612	-0.0519159	0.394102	-0.375306	-0.785611	-0.185255	-0.177433	0.0863096	-0.552785
-0.150209	-0.130569	0.668182	0.351206	3.44856	0.768333	0.625694	-0.23589	0.315397	0.213612	2.47073	0.263319	0.94785	0.620164	0.683485	0.0954317	0.443036
0.15575	-0.747202	-0.503366	-1.98365	-1.50348	-0.897052	-0.877975	-0.581386	0.530727	-0.962092	-1.25437	0.728654	-0.388887	-0.754215	-1.15385	-0.838354	-0.714458
-0.249723	-0.5798	-0.628398	-0.303684	-0.847204	-0.32476	-0.442015	-0.193732	-0.553145	-0.115609	-0.34545	-0.587359	-0.577	-0.539855	-0.2524	-0.598675	-0.970458
-0.207276	-0.702415	-0.16236	0.259261	-0.757603	0.122319	-0.22362	-0.424189	-0.383306	0.105007	-0.157249	-0.504207	0.245392	0.0118881	0.23176	-0.330398	-0.331526
-0.566057	-0.691928	-0.59329	-0.232274	-0.468295	-0.0589817	0.701564	0.956543	0.389857	0.128918	0.536305	-0.558399	0.40288	0.613918	0.155204	0.21098	-0.363386
0.0784532	-0.841529	-0.654987	-0.432208	-0.817901	-1.14314	-0.901369	-0.285676	0.0557758	-0.344084	-0.70172	-0.96772	-0.298862	-0.830242	-0.936364	-0.727011	-0.638922
-0.159251	-0.652092	-0.745132	-0.799902	-1.34582	-0.609921	-0.630911	-1.05976	-0.404626	-0.832172	-0.88015	-0.955738	-0.889076	-1.92483	-0.856473	-0.986825	-0.829443
-0.151769	-0.754792	-0.413855	-0.524374	-0.370622	0.123799	-0.502694	-0.382479	-0.139049	-0.531611	-0.182985	-0.0749754	0.10004	-0.431706	-0.0757678	-0.407092	-0.434729
-0.0912149	0.00709313	-0.0465264	-0.0515998	0.180635	0.290308	0.461477	-0.0192968	-0.0742722	-0.311968	-0.11549	-0.0599682	0.0192944	-0.00485072	0.815987	-0.123127	-0.513304
-0.0433417	-0.324391	0.181202	0.0453026	-0.406764	0.255837	0.107766	0.0880714	-0.0353134	-0.168717	0.654243	0.0954732	0.0399758	-0.100002	0.502467	-0.662928	-0.571834
0.0896877	0.606842	0.215425	0.534466	0.651203	0.401557	1.00705	0.299564	-0.338082	-0.110617	1.04008	0.129179	0.58159	-0.0498201	0.49195	-0.0489268	-0.207124
0.184672	-0.539282	-0.112988	-0.191225	-0.451044	-0.426578	0.124593	0.0493139	-0.5127	0.569995	0.288307	-0.753627	0.276351	-0.0800726	0.365455	-0.35782	-0.091098
0.124726	0.268015	0.415429	0.371769	0.0969507	0.151166	0.996571	-0.025444	-0.100041	0.765245	0.866013	-0.120041	0.243338	1.68059	1.04762	0.728085	1.14244
-0.097294	-0.435887	0.0214726	0.321327	0.00522607	0.0803767	0.116502	0.0717561	-0.183057	0.237138	1.01021	-0.319418	-0.166277	0.174555	0.283218	-0.27515	-0.232168
-0.430333	-1.63453	-0.623309	-2.22135	-1.06518	-0.899403	-1.77868	-1.17496	0.192595	-1.28466	-1.24933	-0.659808	-0.589384	-1.42425	-1.0828	-1.35879	-1.04373
-0.652237	-1.73294	-0.522371	-1.87671	-1.40634	-1.37033	-1.28146	-1.18276	0.215799	-1.04462	-1.24595	-0.243575	-0.52095	-1.33358	-0.98111	-1.12578	-0.954009
-0.780858	-1.72997	-0.948404	-1.9798	-0.835586	-0.605912	-1.24151	-0.806791	0.505104	-0.851669	-0.952858	-0.456165	-0.589672	-0.723625	-0.899285	-1.05037	-1.06043
-0.682295	-1.88149	-0.563879	-1.94639	-1.52467	-1.59812	-1.4814	-1.3045	0.370674	-1.57621	-2.20095	-1.10415	-1.03861	-1.26645	-1.13668	-1.67046	-1.67347
-0.0724611	-0.12527	-0.27304	-0.460047	-0.145422	0.090303	-0.26364	-0.0737111	0.0125171	-0.32375	-0.474753	-0.255749	-0.0867453	-0.133524	-0.488993	-0.570165	-0.558868
0.319699	0.914374	0.694641	0.553904	0.318847	0.24584	0.15638	0.756744	-0.37025	0.309245	1.26251	0.201144	0.645627	0.443684	0.70991	0.183863	0.482653
0.0194662	-0.698366	-0.786418	-0.140967	-0.588648	-0.771635	-0.712531	-0.371788	-0.378402	-0.556996	-0.52482	-0.316128	-0.402605	-0.651813	-0.912186	-0.561732	-0.487539
-0.257292	-0.794616	-0.371287	-0.0949521	-0.303963	0.158018	-0.446459	-0.551591	-0.364675	-0.286595	-0.153489	0.194548	-0.232561	-0.353664	0.0639946	-0.228995	-0.115724
-0.463985	0.463388	0.562213	0.1748	0.542387	0.243832	0.780391	-0.227398	0.314169	-0.177619	0.0983443	0.531645	0.0840595	0.0124044	0.315395	-0.496712	0.173056
-0.0612699	0.00619556	0.035945	0.316116	-0.313132	0.445964	0.556444	-0.00785553	-0.0702316	-0.365174	-0.0444811	-0.198146	0.338032	0.431228	0.19196	-0.165544	-0.0428199
-0.228158	-0.376634	-0.112345	-0.221475	-0.444732	0.0613607	-0.18096	-0.480615	-0.0296307	-0.379556	0.144183	-0.0894146	0.0784091	-0.350575	0.567602	-0.0884543	-0.624626
-0.0853559	-0.224947	0.180917	-0.0498898	-0.311839	-0.096263	-0.21146	-0.175685	-0.524656	0.0713143	-0.239071	-0.611886	-0.198546	-0.181951	-0.0202644	0.0836001	-0.196188
0.0972321	-0.198799	0.26587	-0.393653	0.211714	-0.0985637	-0.339854	-0.35501	-0.284386	0.00460881	-0.507918	-0.497668	-0.113098	0.27287	-0.221962	-0.0266973	-0.1593
-0.0190021	-0.1301	0.398488	0.39116	-0.0369048	0.42823	0.462495	0.0483086	0.0463909	0.397663	0.246528	-0.0288678	0.584525	0.718742	0.345952	0.490589	-0.105923
-0.101797	1.18628	-0.0437968	0.702591	0.0850429	-0.0369036	-0.694465	-0.461307	-0.0149825	0.742479	-0.364979	0.259228	-0.167113	0.464842	0.268693	-0.330638	1.82101
-0.180981	-1.06147	-0.937437	-1.09347	-0.66518	-0.515179	-1.36144	-1.18474	-0.261203	-0.663615	-0.635004	-0.34962	-0.187811	-0.738123	-1.02097	-0.779021	-0.351885
-0.109832	-0.816507	-0.670143	-0.985134	-0.458824	-0.485278	-1.23467	-0.60011	-0.390121	-0.66502	-0.431595	-0.287291	-0.195952	-0.65211	-0.834122	-1.09687	-0.229838
-0.129709	6.22538e-05	-0.0566233	-0.460073	-0.040865	0.0416129	-0.723206	-0.445656	0.00281654	0.238327	-0.316567	-0.606462	0.0717213	-0.591538	-0.0432919	0.186224	-0.553467
-0.206534	-0.564134	-0.0126715	-0.733957	-0.57105	-0.925913	-1.32234	0.140766	-0.579751	-0.751595	-0.628082	-0.422234	-0.558629	-0.248658	-0.363649	-0.745013	-0.441271
0.00950101	-0.401544	-0.490402	-0.130482	-0.423645	-0.455022	-1.60617	0.577267	0.00715667	-0.112713	-0.571721	-1.2388	-0.472533	-0.163095	-0.691151	-1.07313	-0.547604
-0.533309	-0.197389	-0.897794	-0.640788	-0.211017	-1.33792	0.35098	-0.173507	-0.692591	-0.341329	-0.25014	-0.647094	-0.118316	0.39722	-0.611318	-0.249709	0.142713
-0.128764	-0.28211	0.330602	-0.148981	0.150325	-0.460222	-1.40262	0.429823	-0.396873	-0.48429	-0.267784	-1.15688	-0.75243	0.129836	-0.691886	-0.804135	-0.672438
-0.136451	-0.227295	-0.372792	-0.469121	0.0237867	-0.286057	-1.71626	0.407429	-0.267712	-0.358727	-0.513155	-1.07914	-0.498455	0.0474915	-0.526243	-0.910794	-0.716795
0.00118053	0.0136273	0.338564	-0.0587127	-0.415063	-0.0805272	-1.4138	-0.095516	-0.432956	-0.36304	-0.665858	-1.42179	-0.302092	0.248837	-0.734744	-0.937191	-0.466868
-0.0526526	-0.13887	-0.198161	-0.197022	-0.250528	-0.368216	-1.2868	-0.0757723	-0.34608	-0.542191	-0.796168	-1.72727	-0.592614	0.0532559	-0.984847	-0.787084	-0.697873
-0.198138	-0.323737	0.419798	-0.288503	-0.311835	-0.205236	-0.829619	0.00556366	-0.267491	-0.362611	-0.651596	-1.09592	-0.736988	-0.050738	-0.74179	-0.727744	-0.45226
-0.225442	-0.221492	0.3651	-0.0165043	-0.128255	-0.532386	-0.879032	-0.354319	-0.357918	-0.295675	-0.502492	-1.59903	-0.544626	-0.10581	-0.986622	-0.805283	-0.564936
-0.115351	-0.242451	0.382658	0.00534528	-0.412209	-0.320621	-0.829745	-0.361567	-0.368902	-0.1513	-1.28181	-1.32142	-0.747661	-0.0452359	-1.12899	-1.15574	-0.446638
-0.294345	-0.419056	-0.516566	-0.317105	-0.291484	-0.304684	-0.191083	-0.0357188	0.176378	-0.0937594	-0.297586	-0.080911	-0.186314	-0.186203	0.174781	0.26258	-0.260011
0.0497857	-0.333082	-0.226767	-0.0994315	0.204246	-0.738028	-1.45069	0.330509	-0.144036	-0.372329	-1.26261	-1.23333	-0.759624	0.369248	-0.808636	-0.833556	-0.673928
-0.340619	-0.565671	-0.196735	-0.810213	-0.134347	-0.397382	-1.19542	-0.236844	-0.441495	-0.196561	-0.0233421	0.0729627	-0.353685	-0.237507	-0.423624	-0.52772	-0.566507
-0.0178037	0.179249	0.750617	-0.0592271	-0.682957	0.2714	0.694181	-0.360553	0.582712	0.0452101	-2.09231	-1.42336	-0.671094	0.0189257	-2.29345	-0.83908	-0.0748901
-0.0117633	-0.111884	0.241113	-0.0567338	-0.761833	0.542389	-1.63267	-0.449214	0.969914	0.101673	-1.25012	-0.841255	-1.77535	-0.991951	-1.32343	-0.962535	-0.34594
0.0949741	-0.128456	0.108044	-0.110009	-0.758802	0.28597	-2.17405	-0.548808	0.435133	-0.256857	-1.07818	-0.553016	-0.683018	-0.681183	-1.75309	-1.61987	-0.669849
-0.191205	0.722318	0.214	-0.235455	-0.417457	-0.314795	-0.409273	-0.42499	-0.260252	-0.551206	-0.689367	-0.19742	-0.453963	-0.0546063	-0.643442	-0.722422	-0.224579
-0.232353	-0.332151	-0.407063	-0.615113	-0.600268	-0.177379	-0.610521	-1.4728	-0.112706	-0.703459	-0.645754	0.0426013	-0.381332	-0.667248	-0.71261	-0.362089	-0.537481
-0.441161	0.22752	0.0486432	-0.733504	0.190209	-0.251996	-0.187085	-0.41273	-0.551069	-0.48855	-0.266796	-0.693739	-0.110204	0.172802	-0.197211	-0.000224747	-0.160604
-0.108212	-0.344271	-0.503506	-0.311062	-0.264249	-0.134923	0.177388	-0.560425	-0.49835	-0.108932	-0.376904	0.0244346	-0.189708	-0.11967	0.243437	-1.27125	-0.218848
-0.103071	-0.11476	0.0409492	-0.211909	-0.194535	0.265605	-0.0800832	-0.145712	-0.0173097	-0.198852	0.0898403	0.33329	-0.25973	0.130321	0.349847	0.181736	0.125545
-0.138691	-0.46065	-0.249375	-0.103753	0.322908	-0.037948	0.386028	-0.551539	0.00765758	0.154975	-0.319391	-0.502597	-0.0994578	1.16179	-0.216505	0.339227	-0.112599
-0.144498	-0.102201	0.121799	-0.162427	-0.0103074	0.0208174	-0.132745	-0.338977	-0.495203	0.18623	-0.312683	-0.421541	-0.177751	0.421389	-0.0241152	0.637464	0.0684834
0.277178	-0.424864	0.318135	0.312371	0.450181	0.216426	2.2259	0.122301	0.187316	1.36753	-0.399054	-3.64091	0.868883	0.952468	-1.06535	0.521366	0.660354
0.482954	1.17394	1.17637	0.894624	0.592061	0.519196	1.75466	0.792501	0.87103	1.51018	-0.426493	-4.26654	0.864703	0.892898	-2.32119	0.734957	0.402967
-0.048472	-0.279905	-0.0696205	-0.245717	0.0579256	-0.0527554	1.49354	0.0449976	-0.176351	1.2871	-0.329097	-1.71244	0.431901	1.37307	-0.576289	0.137009	0.148685
-0.0332268	0.110898	-0.0569339	-0.0871507	0.379875	0.0607782	0.715949	0.00118259	0.0465845	0.632923	-0.0178706	-1.08204	0.401841	0.734498	-0.167576	0.0585766	0.445476
0.145138	-0.183825	0.0674285	0.240124	-0.0724825	0.390952	0.705142	0.779352	0.301758	0.164288	0.668159	1.51855	0.182311	0.175615	1.54257	-0.188693	0.222744
-0.277748	0.196004	0.147112	0.238821	0.0712686	0.0125517	2.90167	0.768725	-0.276831	1.45291	1.40631	-0.819961	0.51934	2.78708	0.700926	0.361163	0.459699
0.0162714	0.471327	-0.155352	0.0792245	0.0373979	0.0606073	1.13555	0.0303616	-0.398855	0.635633	0.254745	-1.24066	0.510893	0.703677	-0.143745	0.150026	0.317634
-0.0785726	0.144515	0.0737861	0.17714	0.0950995	-0.287684	0.175611	-0.0243816	-0.126808	0.360936	0.282553	-0.324562	0.285721	0.423026	0.0876454	-0.0901744	-0.0640712
-0.140189	-0.191698	-0.36747	-0.0817397	0.18157	-0.22184	0.208256	-0.0749613	-0.270951	0.015314	-0.0593757	0.0951465	0.387826	0.0720133	0.200921	-0.060781	0.133962
0.00894234	-0.100844	-0.526273	-0.0848372	-0.0812755	-0.244784	-0.317448	-0.167497	-0.216987	-0.106809	-0.939035	-0.406318	-0.853022	-0.183561	-0.211201	-0.477716	-0.321737
-0.151704	-0.16667	-0.368759	-0.316213	-0.469316	-0.165291	-1.26683	-0.73977	0.335546	-1.0707	-0.439846	2.53165	-0.540358	-0.721769	-0.0462463	-1.02751	-0.280079
-0.236807	0.0188813	-0.595054	-0.400383	-0.0507803	-0.263536	-0.0333803	-0.234394	-0.112474	0.007927	-0.577296	-0.389243	-0.432452	0.30727	-0.394913	0.056361	0.23412
-0.178183	0.162883	0.056571	0.0889619	-0.138577	-0.234404	-0.433837	0.0111695	0.224845	-0.389025	-0.260862	-0.00123936	-0.0252391	0.0850666	-0.276274	0.0608004	0.206664
-0.196992	-0.285651	-0.27034	-0.090924	-0.224889	-0.39443	-0.771547	0.190192	0.0551437	-0.550074	-0.0542549	-0.0727889	-0.101547	0.223186	-0.110259	-0.529837	-0.519432
-0.374099	0.140819	-0.621274	-0.321172	-0.323659	-0.26694	0.67029	0.0155641	-0.515277	0.51874	0.134987	-0.50707	0.569436	0.977747	-0.280226	0.0546645	0.308556
-0.585129	-0.435079	-0.791622	-1.39709	-0.620267	-0.206702	-0.440525	-0.88789	-1.24808	0.581781	-1.02543	-1.00548	-0.406069	-0.0554024	-1.37129	-0.383074	-0.219941
-0.0880597	0.257059	-0.340143	-0.0951226	1.3206	0.387927	-0.0987199	-0.455119	-0.279314	-0.206195	0.216921	0.205331	-0.235502	-0.305264	-0.0624049	-0.0138625	-0.0357077
-0.192941	-0.0993502	-0.297161	-0.157439	0.728289	0.643652	0.110181	-0.109952	-0.360885	0.0501571	-0.328722	0.487036	-0.150272	0.168597	-0.0929382	-0.240794	0.0165455
-0.226064	0.178303	-0.526313	-0.313481	0.64985	0.468603	0.0102912	-0.314833	-0.152096	-0.0747465	-0.256111	0.348811	-0.0950533	-0.181606	-0.128984	0.0572198	-0.0760712
-0.09329	0.0318558	-0.199014	-0.291887	0.51007	0.636028	-0.0882146	-0.0874523	-0.374892	0.0235376	-0.144661	0.538291	-0.177946	-0.0743165	0.155091	-0.162128	-0.251679
-0.265386	-0.0498331	-0.0509345	-0.404425	0.511228	0.443869	0.180173	-0.2086	-0.362374	0.0804884	0.108156	0.309937	-0.0599855	-0.0672645	-0.394753	0.0847224	-0.234071
-0.148453	0.00916431	-0.329823	-0.146204	0.576956	0.278852	-0.179817	-0.353304	-0.43469	-0.151039	-0.420595	0.988756	0.101582	0.140894	-0.0773528	-0.0713152	0.000510181
-0.0589152	-0.0264852	-0.105114	-0.424558	0.223967	0.531013	-0.304816	-0.176901	-0.25285	0.221308	-0.31829	0.524306	-0.207216	-0.0473402	-0.038954	-0.0961061	-0.201485
-0.197438	0.196161	-0.284722	-0.233449	0.279848	0.17627	0.0975314	0.112601	-0.0390722	0.0442342	0.00499573	0.38153	-0.409092	0.283394	0.0649898	0.0503275	0.0255744
-0.220249	-0.0592028	-0.330886	-0.0984762	-0.0174592	0.241116	-0.371003	-0.329447	-0.372731	0.136635	-0.0884711	0.700182	-0.172124	0.0702447	-0.124811	0.359437	0.26198
0.0122693	0.00798654	0.0857013	0.103231	0.17323	0.143204	-0.647352	0.0198793	-0.135076	-0.467001	-0.0123826	1.04375	-0.247553	-0.303856	0.49256	-0.0675327	-0.318448
-0.126565	-0.072782	-0.457408	-0.0558384	0.0258818	-0.760155	0.888345	0.143083	-0.652232	-0.000234096	-0.0226017	-0.846727	0.289284	0.329144	-0.122624	-0.0784774	-0.0264968
-0.0861265	-0.223803	-0.221733	-0.682124	-0.211322	-0.318942	-0.339003	-0.689827	-0.0520166	0.0315895	-0.124089	-0.197374	-0.256652	-0.131367	0.232864	-0.0424243	-0.0907273
0.12441	-0.160056	0.0507451	-0.328949	-0.0714561	-0.32733	-0.525566	0.0858975	-0.161329	-0.278018	-0.1921	-0.53755	-0.151103	0.0832339	-0.34	-0.654794	-0.212556
-0.173777	0.054136	0.398128	0.0128381	0.0428237	0.790723	-0.297695	0.789004	1.08693	-0.608379	-0.73275	-0.155263	-0.412307	0.298812	-0.719063	-0.049573	-0.0814352
-0.384056	-0.195133	-0.231772	-0.575151	-0.186907	-0.474778	-0.159953	-0.724311	-0.561885	-4.63526e-05	0.178187	-0.609736	0.116314	0.625442	-0.557683	-0.417613	0.0376967
-0.418794	0.166814	-0.37162	-1.16097	-0.623757	-0.331006	-1.39995	-0.86158	-0.610135	0.576536	-0.721868	-0.269722	-0.726474	-0.561424	-1.00255	-0.62878	-0.788552
-0.323099	-0.483441	-0.23746	-0.569666	-0.739472	-0.053482	-1.19588	-0.766993	-0.229189	-0.818919	-0.763817	-0.11325	-0.361915	-0.181159	-0.677301	-0.651914	-0.134191
-0.261372	-0.162632	0.534093	-0.522987	0.575535	1.25572	0.708497	-0.71014	-0.371307	0.449127	-0.586058	-0.325051	-0.451687	0.697013	0.951438	0.00904878	-0.493899
-0.504453	0.148301	-0.0458378	-0.421806	0.964844	0.587509	1.03398	-0.0897782	-0.380907	0.393994	-0.00153388	-0.305384	0.243337	0.871639	0.9074	-0.0185837	-0.552835
-0.252053	0.192689	-0.0421807	-0.347571	-0.375589	-0.0457861	-0.141487	-0.107478	-0.522783	-0.302898	-0.498629	-0.347009	-0.250246	-0.203503	-0.444102	-0.278865	0.121014
-0.131812	-0.181396	0.139604	0.0760859	-0.00908554	-0.0835046	-0.806859	-0.214056	-0.366509	-0.494141	-0.326259	0.808818	-0.295662	-0.319931	0.0155303	-0.932591	-0.178298
0.0245342	0.368936	-0.160119	-0.0739555	-0.0688789	-0.428263	-0.533677	-0.182544	-0.287198	-0.155428	-0.149725	0.802979	-0.293737	-0.197518	0.322658	-0.871815	-0.195277
-0.309143	-0.234295	-0.603423	-0.692997	0.0169075	-0.532639	-0.226937	-0.66235	-0.570165	-0.326541	0.354126	0.151406	0.132434	0.385041	-0.145769	-0.4886	-0.247056
-0.0745875	-0.244871	-0.361037	-0.365586	0.138396	-0.367985	-0.260596	-0.370488	-0.616358	-0.346746	-0.17343	-0.137171	-0.36966	-0.207834	-0.155774	-0.305311	-0.30993
-0.0253727	-0.0104429	-0.294066	0.143161	-0.172479	-0.521372	-0.77066	0.173051	-0.268397	-0.11142	-0.299565	-0.550195	-0.178073	0.123867	-0.927707	-0.691683	-0.342603
0.00785035	-0.123971	0.107274	0.0669757	-0.183316	-0.139903	-0.0966385	-0.0667925	0.0373505	-0.0200882	-0.273484	0.0875307	-0.0107716	0.0434833	0.0716678	-1.03798	-0.0673008
0.108184	-0.0661485	0.118477	-0.462679	-0.306324	0.301726	-0.681559	-0.0352278	0.416148	-0.541562	-0.785737	0.374219	-0.153374	-0.32955	-0.452305	-0.967466	-0.148533
-0.122278	0.23172	-0.155917	-0.111794	0.0817813	-0.0202504	0.313743	0.051452	-0.0730561	0.365322	0.225828	-0.298305	0.483313	0.0636616	0.06733	0.0543949	-0.331308
-0.174823	-0.387769	-0.45666	-0.604949	-0.401603	-0.183559	-0.840605	-0.501066	-0.188115	-0.177179	-0.121649	-0.162402	-0.174864	-0.16446	-0.602706	-0.0740882	-0.0575843
-0.413269	0.188086	-0.247149	-0.0413545	-0.516192	-0.0593974	-0.0724124	-0.141975	-0.0718019	-0.424237	0.0292511	0.344538	-0.0200995	-0.018943	-0.260351	0.0273832	0.111825
-0.326444	-0.449808	-0.0483519	0.142085	-0.229094	-0.41912	-0.039956	-0.276288	-0.49212	0.000181428	0.233939	0.588498	0.174352	-0.078116	0.0186942	-0.583079	-0.249079
-0.0959288	0.177862	-0.332345	-0.165041	0.228076	-0.393474	0.0239549	0.156843	-0.262258	-0.0917505	-0.234625	-0.576657	0.303281	0.370795	-0.578495	-0.0978467	0.141324
-0.100831	0.4456	-0.0684956	-0.0847215	0.596638	1.12473	0.257761	-0.0967972	0.528442	1.28964	-0.0868194	-0.189785	-0.173627	0.933635	0.498438	-0.522485	-0.161468
0.00933609	0.17863	-0.298572	0.0260229	0.546872	0.887115	-0.0108947	0.0148095	0.602258	1.34712	0.185783	0.146761	-0.119327	0.460346	0.18879	-0.224943	0.203223
-0.0772667	0.837823	-0.18414	0.196663	-0.0243243	0.130574	0.067126	-0.506594	0.207137	0.0190443	0.127477	-0.219275	-0.147846	0.147749	0.737027	-0.240276	0.493399
0.000462806	1.14387	-0.0289248	-0.019523	0.279201	-0.0850268	0.173046	-0.198135	0.139084	0.444382	0.155004	-0.33922	0.092835	0.55898	0.362835	-0.292174	-0.0480963
-0.0796087	0.327749	0.0238921	0.0319607	0.0479724	-0.0623911	0.290998	-0.171278	0.324202	-0.13802	-0.0927239	-0.312082	-0.0814849	0.130875	0.240142	-0.354947	0.0395882
0.254965	0.326682	-0.113306	-0.123398	0.406822	0.254517	-0.115791	0.070621	0.716543	1.13374	-0.0975178	-0.195942	-0.45592	0.34132	0.496923	-0.522481	0.331592
-0.033323	0.18685	0.66095	-0.529895	0.0759755	-0.156817	-0.321404	-0.100529	0.0375195	-0.206575	-0.112998	0.059777	-0.0972463	-0.120675	0.197042	0.132764	-0.00905891
0.0523908	0.208462	0.235562	-0.264913	-0.23625	0.190932	-0.0920249	0.119983	0.0340169	0.250445	-0.0456499	-0.19381	0.208382	0.156023	0.821389	-0.122057	-0.282611
-0.0666011	-0.246054	0.235267	-0.146038	-0.0103533	0.0787716	-0.148261	0.0931592	0.0840907	0.257211	0.175683	-0.0534096	-0.0926335	-0.00636311	0.225313	-0.0945006	-0.0132693
-0.206287	-0.175419	-1.04227	-0.147805	0.143851	-0.37633	-0.388099	-0.412817	-0.376029	-0.203372	-0.357232	-0.574041	-0.2335	-0.39498	-0.77987	-0.53036	-0.456869
-0.364512	-0.284009	-0.0944793	-0.320177	-0.335831	-0.053228	-0.304582	-0.337642	0.000468284	-0.165347	-0.580678	-0.829245	-0.158227	-0.381396	-0.067115	-0.0272707	-0.586827
-0.171715	-0.222722	0.337528	-0.0808375	-0.301148	-0.247537	0.049857	-0.171689	-0.0410486	-0.384889	-0.13071	-0.556839	0.204137	-0.408542	-0.259753	-0.502333	-0.324082
-0.0635876	-0.323746	0.60337	-0.873898	-0.250587	-0.00327742	0.0609473	-0.0239345	-0.178604	-0.460541	-0.029467	-0.615614	-0.0547162	-0.141453	0.301863	-0.575042	-0.531268
-0.0641124	-0.32231	0.504221	-0.0638254	-0.557477	0.363635	-0.219045	-0.203433	-0.137173	-0.343135	-0.340247	-0.522573	-0.146259	-0.0761948	-0.029833	-0.17472	0.0439007
0.0123434	-0.632765	0.0275274	0.0485925	-0.291447	0.00265809	0.546325	-0.239922	-0.210708	-0.101125	-0.746421	-0.28434	0.0323694	0.347129	-0.201065	-0.44613	-0.359063
-0.176398	0.275181	1.96916	-0.218308	0.266319	0.0520831	-0.0255077	-0.195975	0.571723	-0.39718	0.0927956	-0.341027	-0.321733	-0.293251	2.97775	0.242928	-0.182321
-0.0564496	-0.388827	0.104817	-0.213036	-0.0550175	-0.150872	-0.0885277	-0.163898	-0.151632	0.174385	-0.507218	-0.314045	-0.0534417	-0.439092	0.130784	-0.411236	-0.393496
0.041302	1.05718	-0.26512	-0.174326	-0.104194	-0.0115905	0.0481295	-0.170552	0.488547	-0.0712584	0.241355	-0.334241	0.199002	0.193868	0.230925	-0.43631	0.0617476
0.138518	-0.298233	0.217566	-0.0819461	-0.503107	-0.0615079	-0.213183	-0.311416	-0.265284	0.137786	-0.238953	-0.0975947	0.0928752	-0.185602	0.1109	-0.385222	-0.677663
0.0318274	-1.19348	-0.673657	-0.29049	-0.348951	0.0727918	-0.127279	-0.263546	-0.112335	-0.048483	-0.713178	0.156558	-0.0092056	-0.237463	0.239901	-0.774444	-0.544657
0.155093	0.484792	-0.239331	0.304461	-0.00544981	-0.404857	0.705441	-0.115755	0.492093	0.442228	0.237851	-0.485894	-0.397504	0.0395778	0.00860513	-0.338187	0.0223348
-0.354545	-0.178958	0.239504	-0.171187	-0.761894	0.0554868	0.103542	0.167578	0.428474	-0.356209	-0.599692	-0.699048	-0.607823	-0.215481	-0.40418	-0.173016	-0.728676
-0.495495	-0.151118	-0.0809203	-0.16851	-0.664559	0.0424244	-0.228968	-0.294715	-0.125923	-0.504611	-0.378635	-0.627105	-0.3404	-0.179959	0.00199744	-0.552633	-1.18975
-0.09842	-0.548434	0.0226502	-0.332702	-0.478087	-0.238785	0.101839	-0.29095	0.293535	-0.414754	-0.746905	-0.538373	0.178571	-0.634899	0.232517	-0.500875	-0.89183
-0.188943	-0.603816	-0.282809	-0.114889	-0.36659	-0.0473447	-0.259307	0.0108191	-0.218501	-0.430174	-0.496231	-0.250149	-0.221699	-0.545429	-0.0361228	-0.227253	-0.114238
-0.367313	-0.879344	0.452775	-0.581228	-0.43521	0.531614	-0.00285703	-0.359096	-0.291985	-0.597349	-0.555719	-1.03075	-0.228886	-0.183829	0.123248	-0.663372	-0.504878
-0.0532209	-0.806521	-0.391591	-0.224822	-0.312807	-0.184122	0.0280743	-0.170379	-0.120231	-0.244656	-0.497605	-0.119477	-0.0279011	-0.00601107	-0.189674	-0.455966	-0.233783
-0.324133	-0.359179	0.946404	0.138564	0.27364	-0.0025121	0.2525	-0.168331	-0.0216733	-0.213122	-0.295473	-0.388818	0.40219	-0.30594	0.139404	-0.833722	-0.277904
-0.0821776	0.0873637	0.800395	0.0799538	0.132493	0.260016	0.341287	0.0745813	-0.00853127	-0.14263	-0.000791077	-0.363959	0.185449	-0.177618	-0.170603	-0.267515	-0.405007
0.285848	-0.514334	0.267494	0.176419	-0.131128	0.161643	0.299512	-0.102967	0.271614	0.162978	-0.0446824	-0.623934	-0.223188	-0.258614	-0.605205	-0.0298291	-0.292953
0.112842	0.2965	0.11649	-0.809482	-0.592298	0.244328	-0.0547745	-0.00163455	0.0854698	-0.426078	0.187474	-0.108306	-0.234744	-0.209587	-0.322895	0.0142972	-0.0286192
0.0579663	-0.0476098	0.301613	0.319678	0.0046475	0.0375013	-0.0446397	-0.0592728	0.243869	-0.0637843	-0.0644373	0.206789	0.0474557	-0.5465	-0.0460108	-0.197944	0.191512
-0.00058901	-0.655702	-0.273667	-0.223157	-0.255876	-0.256537	0.0246329	0.0481025	0.320687	-0.0581057	-0.111967	-1.02094	-0.264246	-0.25431	-0.00257902	-0.090636	0.0468078
-0.422062	-0.333483	0.384126	-0.478256	-0.108652	0.219888	-0.15724	0.0228076	0.0179803	-0.445144	-0.514107	-0.764415	0.105656	-0.360668	0.032825	-1.03708	-0.705599
-0.0679598	-0.357047	0.0532232	-0.614211	-0.397948	-0.144452	-1.09119	-0.646691	-0.0416583	-0.590041	-0.642897	-0.260766	-0.101094	-1.81456	-0.196667	-1.53935	-1.48316
-0.108196	-0.568566	-0.535455	-0.00975823	-0.00687157	-0.249669	0.0474937	-0.121032	-0.172942	-0.101293	-0.160356	-0.328544	-0.116564	0.18253	-0.0990133	-0.0434765	0.0685625
-0.0866462	-0.181098	-0.507421	0.057618	-0.074469	-0.348741	-0.24277	0.353943	-0.127471	0.0604246	-0.0526571	-0.209467	0.137979	-0.151244	-0.621126	0.00909426	-0.168858
0.10175	-0.354966	0.144418	-0.0835848	0.137255	-0.13937	-0.221165	-0.181795	-0.410277	-0.276883	-0.158345	-0.0243343	0.0670158	0.0539177	0.0441295	-0.268173	-0.22659
0.0912405	-0.247309	-0.361954	0.337453	-0.387616	0.098278	0.649891	0.136972	-0.103646	-0.220629	-0.237039	0.10381	-0.0725283	-0.0244436	-0.125343	0.0358881	-0.0947503
0.0684556	-0.0904796	0.167736	0.24587	-0.00299058	0.420364	-0.5048	0.0663948	-0.122538	-0.0813837	-0.238013	0.333837	0.154338	-0.612758	-0.207578	-0.34936	0.351107
-0.263789	-0.00455105	-0.257047	0.114846	-0.10179	-0.29558	-0.12564	-0.380819	-0.0928982	0.0130139	-0.150212	-0.0231383	-0.126444	0.485062	-0.12956	0.0593043	-0.0433198
-0.356571	-0.0845664	0.445678	-0.374571	0.0615575	-0.264442	-0.104488	-0.0822497	-0.159947	-0.138895	-0.113355	0.0863423	-0.00457159	0.34389	-0.115512	-0.186814	-0.0876408
-0.0333703	-0.691469	-0.825848	-0.0813827	-0.0604732	-0.616191	0.385079	0.0310294	-0.203048	-0.451005	-0.146516	-0.256407	-0.574853	-0.240411	-0.0849461	-0.571432	-0.263894
0.192885	-0.355433	-0.0318143	0.350134	0.0815471	0.192402	-0.0183926	-0.153654	-0.127358	0.0288426	-0.356908	0.274125	0.219406	-0.0994616	0.331524	-0.225382	0.718304
-0.253921	0.37976	0.113029	-0.0358783	-0.131234	-0.149271	-0.325618	-0.313757	-0.331669	0.127529	-0.422883	0.202526	-0.216758	-0.338274	0.395241	-0.164488	0.428422
0.238582	0.454437	0.527472	-0.108059	-0.137303	0.143831	-0.218645	-0.214576	-0.338328	0.368659	-0.649054	0.348578	-0.0101744	-0.0328969	-0.179277	-0.0375527	0.0495005
-0.151988	0.64943	0.501727	-0.39844	0.106725	-0.132882	-1.19231	-1.13505	-0.0506897	-0.0175924	0.341672	0.354106	-0.217711	0.191471	0.796699	0.151282	0.3008
-0.348092	-0.185499	0.488869	-0.161036	-0.503198	-0.433439	0.017098	0.138986	-0.152611	-0.768145	-0.181181	-0.522819	-0.580338	-0.462267	-0.234335	-0.296066	-0.899771
0.0434478	-0.460217	-0.642472	0.0523634	-0.013635	-0.754651	-0.00025055	-0.00921687	-0.0961743	-0.187254	-0.323403	-0.420567	-0.0270996	0.044846	-0.458638	-0.198439	-0.498103
0.14116	-0.049273	0.00176721	-0.122799	0.850422	0.394925	-0.280849	0.048201	-0.0425735	0.271991	0.171796	0.979921	0.190612	0.453022	0.500127	0.0170059	0.182793
0.0190668	0.124482	-0.184121	0.352409	-0.0457054	0.201339	0.439948	-0.129889	0.443171	0.0374844	0.224647	-0.577459	0.0499275	0.720443	-0.152093	0.298759	-0.0436092
0.345485	-0.477996	-0.263708	0.154658	-0.0604188	-0.454237	-0.195914	0.0658275	-0.0786375	0.29478	-0.196599	-0.122791	-0.232359	-0.243828	-0.452279	0.00451341	-0.0949658
-0.0596436	0.275324	0.0240516	0.665389	-0.103986	0.0208428	0.116763	0.273947	-0.0490513	0.421323	-0.251987	0.00770742	0.10332	-0.358399	-0.268778	-0.304813	0.125884
-0.292585	-0.273169	-0.0594526	0.683763	-0.176628	-0.292405	0.120332	-0.0331784	-0.256756	0.306656	-0.236942	0.627041	-0.0964489	-0.236954	-0.345236	-0.122422	0.216092
0.0538756	-0.134994	0.201526	0.910527	0.0147277	-0.24277	0.0428532	0.104683	0.0796108	0.403551	-0.509053	0.10399	-0.435774	-0.508895	-0.404242	0.21021	0.269243
-0.323309	-0.739417	0.174163	0.255897	-0.438612	-0.217876	0.682766	0.0265521	-0.0472787	0.129802	-0.950313	-0.259396	-0.166364	-0.541505	0.0104744	-0.100463	-0.41757
-0.023903	-0.749459	-0.118229	0.159136	-0.0320998	-0.0798437	0.929366	-0.0379227	-0.170333	0.0311953	-0.763585	-0.566565	-0.243868	-0.164507	-0.106597	-0.0584573	-0.345697
-0.00882808	-0.0199571	0.0927826	0.997475	-0.0392826	-0.27859	-0.213799	-0.206444	0.236274	0.576028	-0.775468	0.645751	-0.0664704	-0.748379	-0.0922517	-0.287711	0.837294
-0.102972	-0.0127996	0.708427	0.309445	0.281551	-0.0409552	-0.236865	-0.0428142	-0.405831	0.395292	-0.498415	1.02361	-0.219277	-1.09564	0.431339	-0.387159	0.838844
-0.182754	-0.131234	0.19027	0.21596	-0.002986	0.375425	-0.275811	-0.155485	-0.117896	0.0229507	-0.630146	0.471165	-0.0236587	-1.14121	0.28736	-0.47221	1.0449
-0.0617759	-0.0419128	0.186565	0.238022	-0.20301	0.217658	0.250235	0.217864	-0.0901297	0.294736	-0.39817	0.47814	0.488984	-1.0824	0.0916817	-0.655531	1.28106
0.369039	0.107656	0.00145527	0.484432	0.390664	0.279637	-0.083653	0.361822	-0.0371434	0.45937	-0.439618	0.366628	0.37618	-1.11873	0.275585	-0.610336	1.26039
0.0871396	-0.291396	-0.169711	0.469595	0.108937	0.135927	-0.138	0.084475	-0.0590399	0.223944	-0.33031	-0.214319	0.314409	-0.661603	0.315802	-0.372042	0.927753
0.0202287	-0.0460616	-0.0432899	0.259228	0.255405	0.0779823	-0.117742	-0.0418814	-0.361192	0.712393	-0.163509	0.0452636	0.351377	-0.388929	0.195425	-0.356196	0.440574
0.0478582	0.268106	0.536639	-0.174556	0.27258	0.141796	0.0774173	-0.292944	-0.0772141	-0.240703	0.250509	0.195604	0.294491	-0.231083	0.247663	-0.0820819	0.181662
-0.0762669	-0.293841	0.0726899	-0.207099	-0.269708	-0.0517235	0.35854	0.0380754	-0.175855	-0.454194	-0.51667	-0.455836	-0.00471681	0.0350318	-0.07772	-0.183112	-0.66925
-0.050868	-0.0350045	0.0570186	-0.058672	-0.341153	-0.176552	-0.0849244	-0.114798	-0.117137	-0.240936	-0.175766	0.151855	0.422305	0.301085	0.0769539	0.298602	0.196109
-0.0940463	0.420249	0.284403	-0.151188	-0.296687	0.273724	0.249446	0.0922651	0.0314879	-0.0696871	-0.0932867	0.0139198	0.378772	-0.0460979	-0.123505	0.0475607	-0.427324
-0.242782	0.0745088	0.139796	-0.402476	0.0251853	-0.136556	-0.0116239	-0.0630859	-0.188845	0.0150941	0.0214542	-0.000111938	-0.180805	0.164958	0.279427	-0.106407	-0.325527
0.0293382	0.104756	0.0196023	-0.24971	-0.0378001	-0.064628	0.234126	-0.090404	-0.132973	-0.139152	-0.204561	-0.0778054	-0.0454395	0.184726	0.260388	-0.38717	-0.0363489
-0.026675	0.0277952	0.142364	0.651749	0.142044	-0.0960359	0.0985946	0.0601278	-0.00113442	-0.0170937	-0.221834	-0.210763	0.0764239	-0.14148	-0.0635778	0.181804	-0.294288
0.0681863	-0.0334472	0.165238	0.704828	0.17459	0.0885367	-0.236152	0.0720906	-0.174751	-0.0307566	-0.0771845	-0.175321	0.149497	0.241991	-0.284107	0.619489	0.368334
0.0642216	-0.0878736	-0.0713833	1.43091	-0.0373904	0.146532	0.0236543	-0.242541	-0.292912	-0.050186	-0.06445	-0.128209	0.0923811	0.188291	0.28687	0.272972	0.202579
-0.3339	-0.25147	-0.0391557	1.86282	-0.176449	0.0199379	-0.0361754	-0.0506563	-0.033882	-0.533063	0.237783	0.352067	0.16278	0.107837	0.108335	1.08632	-0.0819399
-0.0372426	-0.0751462	0.487522	1.93496	-0.226323	-0.328276	-0.107058	-0.13638	-0.217948	-0.417693	-0.161732	0.104628	0.139016	0.227141	0.268785	0.948683	0.171853
-0.32007	-0.744729	-0.480107	1.73498	-0.658764	-0.281153	-0.3742	-0.0649576	-0.378361	-0.12403	-0.429455	-0.587507	-0.188659	-0.159945	-0.282375	0.377876	-0.111626
-0.217933	-0.025454	0.0923057	-0.482523	-0.576641	-0.109468	-1.21564	-1.34696	0.0257892	-0.970217	-0.122648	0.0164814	-0.520718	0.0528878	0.389364	0.2816	0.0278674
-0.0726925	0.314482	0.208921	-0.340378	-0.838274	-0.122816	-0.0838694	-0.817112	0.0127892	-2.77677	-0.041382	-0.612182	-0.71596	-0.57255	0.0136489	-0.328033	-0.641217
-0.372015	-0.226562	0.0506447	-0.527634	-0.358233	-0.0336977	-0.229918	-1.17829	0.317696	-2.11668	0.193009	-0.279341	-0.213265	0.123472	0.352899	-0.492609	-0.709728
-0.236931	0.125953	-0.223401	-0.61287	-0.414638	-0.0571993	-0.258512	-0.869887	0.085899	-1.94233	0.048603	-0.520794	-0.398009	-0.431181	-0.164814	-0.362573	-0.478844
-0.34631	-0.841317	0.264719	-0.416942	-0.448744	0.292428	-0.0655622	-0.106133	-0.15146	-0.229713	-0.129142	-0.867852	-0.208611	-0.236444	-0.394432	-0.397939	-0.392213
-0.162073	-0.232149	-0.420772	-0.287384	-0.227656	-0.488915	-0.238903	-0.955224	0.0889615	-0.646367	0.103348	-0.12897	-0.190856	-0.158909	-0.182078	-0.573247	-0.387278
-0.0112128	0.44722	0.16206	0.0872247	-0.314499	-0.0139194	-0.317643	-0.255191	-0.0628748	-0.775116	-0.0223804	-0.249444	-0.204537	-0.171622	0.085986	-0.0718051	-0.705715
0.0253419	0.159444	0.415108	-0.122043	-0.00689143	0.389278	0.24143	-0.353861	-0.25881	-0.0131643	0.126971	0.539245	0.0336468	0.0979365	0.23893	0.0628048	0.207985
-0.0931799	-0.224329	-0.349133	0.200974	0.0142393	0.0558564	0.103401	0.42764	-0.217085	0.409692	-0.326603	-0.195093	-0.147663	-0.0843515	-0.662978	-0.192187	-0.00395583
-0.00638176	0.280608	0.114621	0.594947	-0.232849	0.0654289	0.377842	0.0420832	-0.0936841	-0.0236491	-0.116752	0.12877	-0.0250227	-0.117413	-0.00293482	0.188933	0.451814
-0.0309773	-0.327459	0.319568	-0.0338442	-0.203876	0.0836034	0.257651	-0.0674358	-0.124807	-0.285542	0.0176577	-0.675947	0.0094687	0.0544896	0.136844	0.125512	0.0515183
0.163622	0.123458	-0.00515403	0.190925	-0.00505842	-0.137076	-0.139977	-0.250486	-0.000105785	-0.0338991	0.0780064	-0.611361	-0.0601576	0.0774339	-0.137575	0.285267	0.0942061
-0.178024	0.0290456	0.382478	0.0628756	0.0296891	0.233727	0.331753	-0.158481	0.0571763	-0.194313	0.272336	0.269788	-0.0883696	-0.171122	0.485336	-0.304021	-0.0174889
-0.111341	-0.116705	-0.0075329	-0.0391607	-0.0954019	0.158337	0.214193	0.473122	0.44388	0.0329737	0.0237201	0.0902097	0.414364	0.0573561	-0.0484393	-0.169296	-0.291361
-0.127749	-0.0740959	-0.23112	0.317906	-0.644127	-0.0028752	0.136549	-0.378556	-0.153358	-1.39556	-0.0842847	-0.300673	-0.745328	-0.0444174	0.110468	0.131009	-0.175217
0.23114	-0.367672	-0.0518814	-0.0856663	0.107921	-0.0263177	-0.167881	-0.103152	0.105373	-0.113416	-0.0756845	-0.106259	0.0227461	-0.0453554	-0.00302533	-0.13458	-0.406213
0.497766	-0.27123	-0.0941302	-0.406709	0.20103	-0.277147	0.0831594	-0.225268	0.11096	-0.00901284	-0.144362	-0.345206	-0.0269601	-0.111071	-0.161145	-0.0771667	-0.462364
-0.197525	-0.44372	-0.726418	-0.498553	-1.00079	-0.760281	-0.443136	-0.387763	-0.0570923	-0.62341	-0.306693	-0.51128	-0.619971	-0.3776	0.0212228	-0.637843	-1.02856
0.0816627	-0.208654	-0.315877	-0.778652	-0.229436	-0.15445	-0.253105	-0.63692	-0.0027437	-0.66331	-0.0266319	0.00651498	-0.0667279	-0.736483	-0.297143	-0.301351	-1.04207
0.134857	-0.234468	-0.392045	-0.0353334	-0.155706	-0.0475517	-0.374997	-0.987898	-0.066793	-0.435765	-0.110132	-0.0591608	-0.233222	-0.223945	-0.231674	-0.17774	-0.855095
-0.129274	-0.234624	-0.00329818	-0.293618	0.13332	-0.301534	0.22661	-0.754565	-0.0596843	-0.0400874	-0.00597414	-0.151166	-0.0542729	-0.359469	-0.433435	-0.119606	-0.129981
-0.0310225	-0.32308	0.312881	0.592471	-0.0491523	0.0222778	1.20548	0.848617	0.27452	1.04898	-0.514611	-0.311007	1.34706	-0.0787809	-0.648535	-0.174131	-0.581567
0.133261	-0.169419	0.278639	0.716936	0.0647853	0.154793	1.06875	0.368584	0.0600933	0.641403	-0.175455	-0.409469	0.248299	0.0936698	-0.750026	-0.00382177	-0.384925
-0.121889	-0.257434	-0.418519	-0.0501115	-0.00894632	-0.140078	-0.00337029	0.19006	-0.27628	-0.0805071	-0.359481	0.364869	-0.0684609	-0.298774	-0.263168	-0.75883	-0.10519
-0.330175	0.224283	-0.121101	0.50523	0.127595	-0.140568	0.0345131	-0.24114	0.0180898	0.156056	-0.187605	1.45228	-0.474222	0.368935	0.0171671	0.161462	0.121404
0.0120645	-0.194959	0.00378822	-0.278294	0.169082	0.0518361	-0.00451066	0.372681	0.0796005	-0.0921286	-0.167557	-0.109717	-0.038969	-0.0964733	0.0879375	0.023057	1.22477
0.132929	-0.0518855	-0.0656738	0.120719	0.274165	0.415999	0.0134107	0.0419479	-0.271408	0.151635	0.323849	0.00316211	0.162603	0.333462	0.137974	-0.0851065	1.25117
-0.0944485	1.00545	0.749031	0.127918	0.0503233	0.973107	-0.173925	0.245354	-0.0874706	0.0453522	0.0437995	0.302833	0.157625	-0.305399	1.00357	0.119659	0.648297
-0.188303	-0.119873	-0.326006	-0.303908	0.0630409	0.159324	0.582018	-0.110852	0.168599	-0.502842	-0.195998	-0.321196	-0.274713	-0.423325	-0.0568899	-0.113052	-1.17749
0.0801234	-0.00132793	0.190319	0.30792	0.2104	1.23327	0.312663	0.0702237	-0.118642	0.0946229	0.663057	-0.102633	-0.0526074	0.759672	0.102126	-0.0557412	0.392511
-0.147589	0.114026	0.998582	0.290662	0.884231	2.70847	-0.080849	0.756294	-0.558802	0.252338	1.35854	0.186482	-0.0737105	1.0786	0.243017	0.933304	1.09944
-0.369063	-0.370871	-0.938243	-0.639155	-0.276022	-0.667206	-0.487826	-0.663789	-0.499091	-1.0119	-0.552132	-0.552028	-0.276111	-0.552514	-0.38171	-0.377162	-0.931967
-0.634923	-0.473495	-0.90226	0.0875937	0.572711	0.384335	-0.37129	-0.345137	-0.33529	-0.871277	-0.541764	-0.417605	-0.359339	-0.353524	-0.119054	-0.265538	-0.540071
-0.653015	-0.0448771	-0.749864	0.0484848	0.0930884	-0.250829	-0.397622	-0.179988	-0.251671	-0.538828	-0.620648	-0.182671	-0.0802324	-0.632476	-0.431227	-0.560083	-0.657214
-0.075065	-0.198098	0.378572	0.448714	-0.326215	0.065479	-0.00956336	-0.0431758	0.112211	-0.302243	-0.00254744	-0.122443	0.00633932	-0.523237	-0.24726	-0.256832	-0.47699
-0.125665	-0.244521	0.447215	0.0280819	-0.19433	-0.256776	-0.235063	-0.138408	0.177443	-0.664797	0.260734	-0.225684	-0.801693	0.0309313	-0.565694	-0.0220888	-0.901386
-0.0500082	0.28504	0.371837	0.320474	0.0612543	0.650189	-0.106106	0.331665	0.145237	-0.11461	0.557441	-0.0592456	-0.289669	0.555806	-0.0196101	0.178058	0.337251
-0.0263856	-0.145052	0.0248084	-0.316837	-0.0706165	-0.0300821	-0.332788	-0.108888	-0.106716	-0.082133	-0.0806119	0.309666	-0.10008	-0.698321	0.155553	-0.273811	0.00706516
0.00201204	-0.331646	-0.0864935	0.13766	0.346466	-0.200192	-0.0458411	-0.329174	-0.101646	-0.0225945	-0.155963	0.0590103	-0.154723	-0.773662	-0.50327	-0.131112	-0.130831
-0.444376	-0.05516	-0.292422	-0.384776	0.031568	-0.352336	-0.0299829	-0.18483	-0.0700646	-0.144207	-0.642946	0.174572	-0.0784872	-0.742666	-0.155234	-0.379772	-0.305591
-0.296371	-0.207377	-0.203406	-0.108417	-0.0191666	-0.29743	-0.0842382	-0.0631084	0.369235	-0.394267	-0.641391	0.3485	-0.192227	0.0926434	-0.0159491	-0.522429	-0.390944
0.249241	-0.519416	-1.17307	-0.0842461	-0.143578	-0.32046	0.408318	-0.355888	0.125461	-0.613342	-1.352	-0.0223025	-0.689756	-1.09932	-0.357354	-1.3205	-0.666218
-0.31344	-0.267048	0.256317	0.418776	0.100975	-0.128042	0.174287	0.499112	0.536845	-0.247507	-0.416088	-0.133558	-0.098836	-0.395096	0.0600342	-0.180895	-0.206454
-0.144806	-0.201774	1.48619	0.0583199	-0.00762659	-0.155921	0.0877149	-0.0427542	-0.0366698	-0.312803	-0.271537	-0.0135207	-0.206042	-0.0905092	-0.114947	-0.322687	0.0860429
0.0702547	0.326669	0.134448	-0.311514	-0.00174341	0.076553	-0.167447	-0.191169	-0.125508	0.199554	0.507234	0.3626	-0.253541	0.35739	0.130895	0.0586508	0.443718
0.000456698	-0.745574	0.197135	0.0880276	-0.289613	0.102564	-0.0521398	0.0465411	0.202303	-0.302966	0.484647	-0.61311	0.241986	-0.172443	-0.150978	-0.125595	-0.337085
-0.203753	-0.733961	-0.780017	-0.748813	0.0568716	-0.638851	-0.676768	-0.969088	0.218712	-0.409609	-0.81993	-0.495725	-0.343025	-1.29963	-0.526898	-1.39844	-0.889037
-0.1207	2.11301	0.477545	-0.0817166	0.570124	0.812953	0.118659	-0.0846129	-0.0791961	0.788166	1.08507	0.742619	-0.0950096	3.07757	0.105882	0.768345	1.8503
-0.136437	0.34953	0.301305	0.269786	0.0682934	-0.195575	0.0997232	0.188833	0.0714695	-0.180657	0.097799	0.187704	-0.462998	0.402422	-0.150041	0.0215005	-0.532349
0.302849	-0.271457	-0.250539	-0.48616	-0.270565	-0.475432	-0.54692	-0.0547872	-0.461332	-0.0744351	-0.291576	0.0187136	-0.0405301	0.394626	-0.0196463	-0.146486	-0.760207
0.130624	-0.0436823	0.217521	-0.348386	-0.201353	-0.373333	-0.267715	-0.225966	0.313358	0.0585425	-0.392951	-0.128317	-0.16206	0.204482	-0.126531	-0.422028	-0.552066
0.415294	-0.228526	0.319505	-0.31529	-0.458425	-0.401609	-0.737869	-0.152901	-0.344342	0.175678	-0.157211	-0.34921	-0.313861	0.058376	-0.0280375	-0.41038	-0.650781
-0.0775201	-0.101823	-0.0936926	-0.37933	-0.0639054	-0.45136	0.1597	-0.291263	0.0524327	-0.276605	-0.2181	-0.0250247	-0.180231	-0.0460268	-0.430104	0.187048	-0.339596
-0.45803	-0.462808	0.201879	-0.20096	-0.400339	0.130733	1.11233	-0.0719233	-0.259611	-0.667068	0.0804659	-0.108613	-0.217352	-0.164881	0.564017	-0.458412	-0.123554
-0.0746769	-0.390096	0.0851027	-0.0643965	-0.144242	0.0226213	0.986762	-0.091939	-0.245904	-0.272194	0.0848234	0.0724433	-0.404884	0.371968	0.616862	-0.425799	0.0220502
0.0583749	0.437004	1.34597	0.702442	0.567672	2.50142	0.186693	0.333957	-0.0296793	0.340445	2.06513	0.0771189	-0.012944	1.61975	0.396308	1.02205	1.59355
-0.103003	0.449423	0.572828	0.25807	0.381723	1.07163	-0.0391597	0.176195	-0.214105	0.26152	0.524696	-0.225598	-0.14821	0.352477	0.163852	0.317296	0.673788
0.136854	0.262479	0.184198	0.369383	0.504052	0.543304	-0.0324815	0.064104	0.05244	0.014008	-0.114509	-0.0875053	0.157597	-0.207147	0.464121	-0.107654	-0.15516
-0.0941983	0.690715	0.349784	0.759015	0.323804	0.974655	0.122077	0.332698	0.509734	0.126446	0.399448	-0.201574	-0.0164784	-0.0895123	0.306437	-0.00742422	-0.148689
-0.147284	1.51888	0.549167	0.712367	0.8943	2.24114	0.118331	1.38759	0.388648	-0.0480873	0.708715	-0.137829	-0.221448	-0.394564	0.462556	-0.215882	-0.471867
-0.296084	1.18165	0.327132	-0.0826632	0.602036	1.53785	-0.0267182	-0.16602	0.103837	0.0484283	0.731362	0.428601	-0.387083	-0.0281814	0.841805	0.0059193	0.231655
-0.325881	1.21118	0.640521	0.193619	-3.88209e-05	0.658913	-0.0331962	0.0586474	0.343613	0.243609	0.454503	0.346459	-0.304238	-0.101783	0.666365	0.389413	0.120504
-0.197718	2.26276	0.419689	0.214377	0.488176	2.49188	0.0518977	0.114273	0.279987	0.304165	0.939164	0.442506	0.202805	-0.162022	0.990106	-0.21224	0.278901
-0.173705	0.101396	0.126637	0.342482	0.188106	-0.0181374	0.0527364	-0.033468	0.106926	0.344531	-0.0636761	-0.133089	0.140928	-0.110461	0.0852444	0.0758583	0.299717
0.00930772	0.553846	0.9568	0.228007	0.115262	0.215979	-0.115145	-0.0122687	0.0836716	-0.0853441	-0.143889	-4.52174e-05	-0.516804	0.980254	0.217702	0.535353	0.906107
-0.196668	0.235051	-0.140186	-0.186398	0.104845	0.183965	0.187894	-0.0917765	0.0858996	0.144952	-0.310275	0.084008	0.0488031	0.10935	0.263126	0.16712	0.318963
-0.0983141	0.395626	0.711398	0.137769	0.433732	1.35993	-0.186276	0.452317	-0.365078	0.429551	1.20123	-0.0452321	0.220974	0.933267	-0.0679554	0.859064	0.741001
-0.263763	0.229829	-0.0907676	0.047174	0.340721	0.644909	0.176928	0.767523	-0.126522	0.46805	0.320805	0.317816	0.203538	0.472839	0.738524	0.432928	0.490323
-0.185636	0.202306	0.715907	0.779149	1.22986	1.36058	0.300517	0.0244161	-0.352496	0.228396	2.47382	-0.356548	0.397823	1.2561	0.1794	0.752655	1.73984
-0.278884	-0.0311405	-0.264263	-0.181337	-0.0750754	-0.203556	0.606006	-0.106823	-0.132287	-0.45604	-0.193293	0.484549	-0.30872	-0.166923	0.156756	-0.356059	-0.209427
-0.135207	0.0644392	-0.0569144	0.0799718	-0.245602	-0.18171	0.086711	-0.134398	0.0393025	-0.008917	-0.0657791	0.300178	-0.256284	-0.246338	-0.173842	0.00548733	0.00965729
-0.327508	-0.300581	-0.141406	-0.0695396	-0.279891	-0.213312	1.02421	-0.120065	-0.10449	-0.791568	-0.0365123	0.157237	-0.132232	-0.0179814	0.648423	-0.560612	0.287949
0.164008	-0.399609	-0.321239	-0.108377	-0.0968809	-0.0624496	-0.200676	-0.168585	-0.284762	-0.316632	0.172399	-0.133019	-0.0785044	-0.250489	0.142739	-0.257521	0.597144
-0.24058	-0.506921	-0.436295	-0.140606	-0.121861	-0.27626	0.843915	-0.300655	0.183482	-0.623842	-0.407683	-0.0493559	-0.340414	-0.44797	0.108248	-0.557286	-0.304524
-0.180854	-0.626005	-0.232039	-0.504546	-0.468702	-0.393571	-0.573391	-0.229899	0.13265	-0.404314	-0.556232	-0.698991	-0.268862	0.142112	0.116966	-0.431609	-0.836527
0.0659117	-0.487891	-0.288491	0.224912	0.323361	0.0832093	0.475866	0.0177999	0.271535	-0.361599	0.0318096	-0.219361	-0.0401238	-0.322769	0.408767	-0.0567198	1.24997
-0.0858498	0.00261606	0.519198	0.609213	0.476951	1.50483	0.0154245	0.31425	-0.103828	0.108676	1.37266	-0.202202	0.326565	0.936907	0.0666802	0.605633	1.30222
0.272024	0.166753	0.495611	0.475777	0.461545	1.23504	-0.100219	0.534318	-0.45188	0.215909	0.743727	-0.516787	0.473861	1.00707	-0.0304956	0.532971	0.941001
-0.602745	-0.866669	-0.147834	-0.171021	-1.2581	-0.617326	-0.0959097	-0.151735	0.123557	-1.65986	-0.561321	-0.893901	-0.579093	-0.545909	-0.599641	-1.20305	-0.741966
-0.237065	1.54929	1.11919	0.0292909	0.421756	2.53836	0.077344	-0.0214888	-0.60865	0.433035	4.41484	0.0534218	0.555399	0.90789	1.03956	0.335499	3.29039
-0.256229	0.188178	0.39139	0.201912	0.709351	1.90067	-0.00115673	-0.0305761	-0.201526	0.648412	1.27199	-0.107034	0.263169	0.845007	0.330902	0.17349	1.71022
-0.181445	2.02979	1.46909	0.856825	0.812747	1.53844	0.267195	0.626327	0.0612136	0.533493	1.27929	0.00616919	-0.00308713	1.68234	0.377144	1.84537	1.41283
-0.0241384	0.744007	0.375893	1.06166	-0.0915762	1.03902	0.318816	0.717478	0.143173	-0.00646709	0.655336	-0.142262	0.21355	2.32239	0.0904301	1.27393	0.749807
0.109693	2.2793	1.53878	1.01521	2.24406	2.03591	0.622882	0.619525	-0.255347	1.09477	0.88051	0.425731	0.058609	2.09535	-0.0546362	2.46175	1.78652
-0.0395262	1.14549	1.32973	0.962637	1.93929	1.94328	0.342113	0.669038	-0.215797	0.562989	1.36656	-0.0431095	-0.000360422	4.1735	0.0405662	1.61249	1.67349
0.167293	1.95211	1.77352	0.241488	2.3585	2.18693	0.137548	0.326486	0.18093	1.33177	0.851915	0.113543	-0.11923	2.27739	0.253153	2.34796	1.62877
-0.215941	1.6998	0.991735	0.564724	0.543964	1.18346	-0.0174617	0.0826262	0.303226	-0.0102404	0.829334	0.356745	-0.198158	1.43965	0.164224	2.01844	1.79431
-0.174297	-0.157522	-0.851562	0.0182444	-0.463538	-0.55376	-0.30352	0.340986	-0.133162	-0.526936	-0.981224	-0.846895	-0.0609261	-0.409473	-0.210368	-1.26666	-0.906038
-0.694517	2.93354	1.97791	0.179109	2.37638	2.91631	-0.0460917	-0.0699143	0.354221	4.03967	2.46021	2.53569	0.602803	0.839012	1.63863	1.82676	2.05136
-0.063726	0.170338	0.215863	-0.0437698	0.256127	-0.0156275	-0.230829	0.0690234	-0.0319225	0.162261	0.272382	-0.300021	-0.0871735	0.440075	0.100727	0.104815	1.76172
-0.250768	0.543252	0.622135	0.567408	0.575493	0.44045	0.393421	0.148976	0.302237	0.204566	0.188545	-0.206389	-0.3026	2.21768	-0.0624603	0.148782	0.890145
-0.335322	0.610658	-0.167136	0.102596	0.234988	0.29618	0.135465	0.136188	0.784771	0.025135	0.129234	1.10253	-0.134849	0.670226	-0.160189	0.237549	1.38896
-0.0229122	-0.0221332	-0.248809	0.329306	-0.0441491	-0.0795185	0.0162849	-0.147467	-0.116058	0.38018	-0.13178	-0.155673	-0.285285	1.14337	-0.178787	0.00308182	1.87589
0.475668	-0.236718	-0.126496	0.177255	-0.306847	-0.579564	-0.344707	-0.0421602	-0.360112	-0.358752	-0.254269	-0.176526	-0.00391405	-0.289325	-0.0158323	0.0420991	-0.584482
-0.236688	-0.434041	0.0873878	-0.497258	-0.178221	-0.244739	0.00948059	-0.258274	-0.0719973	0.133111	-0.331558	0.362957	0.0910989	-0.0650784	0.29363	-0.00980899	-0.454858
-0.257716	-0.117042	-0.196213	0.456366	-0.273826	-0.530565	-0.00173405	0.324101	0.0999942	-0.559972	-0.245493	-0.410273	-0.419809	-0.537251	-0.0193372	-0.139583	-0.561805
-0.33365	-0.0701843	-0.373823	0.116157	-0.155313	-0.362047	-0.319178	-0.657647	-0.147986	-0.263314	0.160129	-0.217176	-0.562885	-0.24911	-0.509416	0.0699636	-0.84731
-0.108159	-0.0643723	-0.530314	-0.0555283	-0.245177	-0.0196144	-0.343072	0.214042	-0.191696	-0.398406	-0.59368	-0.0858058	-0.0180856	-0.433914	0.0609336	-0.325846	-0.0289089
-0.0498707	0.406992	0.0977816	0.20326	-0.0241363	0.266004	0.0633588	0.131699	-0.150704	-0.20458	0.10639	-0.376763	-0.301048	0.0803077	-0.0507698	0.205081	-0.371551
-0.243057	-0.310968	-0.477076	0.169454	-0.317013	-0.218661	0.157509	0.146507	-0.165638	-0.448106	-0.431844	-0.0263669	-0.235999	-0.0652876	0.526398	-0.31353	-0.644231
-0.131798	-0.452175	-0.705905	-0.121918	-0.268709	-0.670201	-0.344599	-0.290883	-0.157727	-0.866177	-0.255837	0.110091	-0.567958	-0.486245	-0.529483	-0.864052	-0.286235
0.132467	0.125084	0.431401	0.513841	0.0784091	0.787802	-0.0191668	0.0886798	-0.443908	0.478593	0.174325	-0.137115	-0.159543	2.33911	0.285009	0.279669	0.0981634
-0.228688	-0.0930087	-0.0141447	-0.0985298	-0.0935961	0.249037	0.0885948	0.0236721	-0.197657	0.024123	0.153209	0.104725	-0.0963108	2.41029	-0.166023	0.23038	0.222675
0.0368818	-0.303811	-0.0113932	-0.0964978	0.0853407	-0.329608	0.0991786	-0.104529	0.388936	0.116609	-0.138046	-0.169126	-0.298651	-0.197255	-0.355739	0.146421	-0.579092
-0.267591	-0.800169	-0.18404	-0.351645	-0.33928	-0.413911	-0.179697	-0.561853	-0.544956	-0.990066	-0.15723	-0.288079	-0.300299	-0.0998295	-0.0737294	-0.443263	-1.03463
-0.0970957	0.231815	0.150641	0.159688	0.0728015	0.041577	-0.0379618	0.0669414	0.0172064	-0.0353704	0.16636	0.183621	-0.00335475	0.504107	-0.0972255	0.304245	1.36981
-0.308808	0.146734	-0.063994	-0.0140251	0.30671	0.401423	-0.140633	-0.18168	0.108449	0.227987	-0.211644	-0.317144	-0.403004	0.415994	-0.0243355	0.331961	0.996944
0.185222	0.223118	0.0718333	0.180317	0.161532	0.319883	0.404752	-0.0569347	-0.124974	0.0978651	-0.215263	-0.0908874	0.131108	0.246721	0.0680496	0.299192	1.9553
-0.187339	-0.135982	0.232594	0.0294821	0.212335	0.00561842	-0.0933088	0.0676602	0.236396	0.121503	-0.0827422	-0.142721	-0.275626	0.450959	-0.0582869	-0.0904041	1.51905
-0.12485	0.165834	0.366199	0.00172066	0.246	0.0845689	-0.0240082	0.328122	0.0743009	0.109785	-0.354425	-0.0624491	0.102567	-0.186351	-0.286336	0.0522238	0.882728
-0.253704	-0.708535	-0.482609	-0.357836	-0.196354	-0.295562	-0.387722	-0.24838	-0.285767	-0.919577	-0.39343	-0.0870908	-0.309067	-0.48657	0.182559	-0.560825	-0.690722
-0.0921589	0.138911	-0.0303358	0.142728	-0.202378	0.419862	-0.058972	0.168546	0.223219	-0.298657	0.43493	-0.162977	0.110754	1.19371	-0.00762721	0.355867	0.137854
0.377049	-0.0704454	-0.456684	-0.223564	-0.14958	-0.529642	0.0604611	0.153579	0.275227	-0.334929	-0.122139	-0.0494204	-0.117387	-0.282803	-0.548341	-0.269849	-0.415802
-0.0145081	-0.0261523	0.229796	-0.00147614	-0.215122	0.00430821	-0.0726045	-0.202299	-0.0946446	-0.290473	0.0507331	-0.134782	0.101092	-0.0952964	-0.259565	0.0746356	-0.339856
0.0194244	-0.127902	-0.29312	-0.214559	-0.121344	-0.0688834	0.0146287	-0.292708	-0.0678034	-0.117946	0.0935231	-0.097139	-0.184876	0.0111354	-0.334924	-0.180284	-0.100576
-0.0656418	-0.277684	-0.0985254	0.0695566	0.0105718	-0.207541	0.18242	-0.148602	-0.166402	-0.151562	0.0880314	0.182185	-0.163143	0.636936	0.187656	-0.0512184	1.1328
0.0394864	-0.184769	-0.167487	-0.0414364	-0.0849564	-0.0382372	0.226129	-0.151438	0.161008	-0.686471	-0.214433	0.0749001	-0.294998	-0.410942	0.184524	-0.181501	-0.0286826
0.00872539	-0.509611	-0.195566	0.208046	-0.0391269	-0.469497	-0.136599	-0.238308	-0.122615	-0.5707	-0.100077	-0.123385	0.0110393	-0.39724	0.259093	-0.0834702	-0.189454
0.0170243	-0.105326	-0.323923	0.328378	-0.180142	-0.404626	-0.0632607	-0.273416	0.000332808	-0.463762	-0.154056	0.0643079	0.0784696	-0.667131	0.590739	-0.380653	-0.246204
0.0938856	-0.540407	-0.138827	0.0266772	-0.336354	-0.129315	-0.313052	-0.369226	0.148929	-0.0681786	-0.0810017	-0.0633179	-0.702426	-0.39654	0.17401	-0.343505	-0.470382
-0.116504	0.928846	0.820435	0.208733	1.0937	1.76336	-0.178418	0.0332566	-0.258547	0.49807	2.55633	0.674275	0.436414	1.27352	0.642991	0.182038	3.16062
0.117417	0.402229	0.123569	0.00229311	0.326467	1.04984	-0.163947	0.141633	-0.112101	0.0979829	1.59314	0.549654	-0.247704	0.597845	0.517189	0.25125	0.951653
-0.0587571	0.0840646	0.189555	0.463874	0.328673	0.564097	-0.0976495	0.037732	-0.139229	-0.140397	0.7294	0.614308	-0.131814	0.213074	0.334442	-0.0795108	0.448934
0.205638	1.59778	1.83363	0.787559	1.07283	2.69103	0.184236	0.442609	-0.792917	0.58874	5.01778	0.86469	0.683095	1.96731	0.865326	1.21819	2.82813
-0.256208	0.907499	1.35813	0.148677	0.453997	0.961315	0.181351	0.140607	-0.719118	0.0996207	1.52267	0.0160504	-0.000358371	0.527807	0.648074	0.407397	1.65843
-0.332178	-0.677779	-0.294615	0.215454	-0.29128	0.473774	0.116264	-0.298355	-0.143121	-0.586481	0.0256167	0.334409	-0.337316	0.0368557	-0.118655	-0.349189	0.0982252
0.00828657	-0.0115829	-0.155298	-0.0619865	-0.301967	0.274322	-0.298091	-0.0571402	0.106747	0.0852524	-0.318628	-0.0117314	-0.389479	0.0341241	-0.0215124	0.0425504	-0.607558
-0.438171	0.0486824	-0.428643	0.287395	0.218417	-0.0654468	0.21633	0.233561	1.00444	-1.04904	-0.975353	-0.659009	0.201274	-0.711946	0.631436	-0.732637	-0.68946
-0.460816	0.324351	1.23588	0.104223	1.48511	1.44432	-0.0894608	-0.0441622	-0.0279539	3.95123	2.12235	1.49201	0.309283	1.19483	0.781583	0.657841	1.14589
-0.0299778	-0.188319	-0.240392	0.0695338	-0.110796	-0.386749	0.417283	0.317754	0.168385	-0.108196	-0.0362108	0.179023	-0.487254	0.636854	-0.26247	0.0483743	1.0863
-0.253103	-0.646836	-0.289347	-0.284015	-0.591024	-0.286936	0.994103	-0.195056	0.244685	-0.606603	-0.135421	0.202706	-0.32554	-0.446447	0.733275	-0.568884	-0.16185
-0.514225	-0.218791	-0.170373	-0.0403585	0.0685344	-0.305657	0.0189683	0.208244	0.200888	-0.360395	-0.292944	-0.278286	-0.241938	-0.0315687	0.0704588	-0.309441	-0.789491
-0.285052	-0.0276595	0.572063	0.330046	0.160113	-0.23183	-0.164665	0.293458	-0.119916	-0.483726	0.310137	0.215003	-0.689085	0.876078	0.0283583	0.546442	-0.836375
-0.138848	-0.0339634	0.00315848	-0.0140922	0.180398	-0.240332	0.086281	0.0395259	0.110009	-0.399755	0.256139	-0.137803	-0.416051	1.05616	-0.0946201	0.0144612	-0.904057
-0.0993067	1.17558	0.661923	0.141539	0.522099	0.78245	0.709334	0.128056	0.279468	-0.213137	0.307825	2.13735	-0.245437	4.00497	0.255648	3.50524	1.80233
-0.254912	0.675333	-0.0479322	0.0594426	0.184519	-0.00182481	0.166537	0.0350741	0.0355763	0.237477	0.0704621	0.461031	-0.158278	1.59099	0.530781	1.30081	0.640884
-0.100775	0.861839	-0.00803268	0.0819912	0.319153	0.0866047	0.210994	0.0209444	0.0855837	0.101958	0.124881	1.24084	0.0954981	1.10801	-0.283853	0.915854	0.683237
-0.49382	0.661981	0.384555	0.43638	1.02209	0.599726	0.22606	0.0661648	0.374995	0.00896263	0.120707	1.36614	-0.0443657	0.916524	0.821056	0.642359	1.16632
0.133679	-0.577687	-0.41897	0.165873	-0.260318	-0.288678	-0.0885665	-0.0827572	-0.0255403	-0.0774072	-0.399916	-0.0683949	-0.352907	0.0911851	-0.11916	-0.13001	-0.724671
0.206752	-0.217368	0.208106	0.697907	-0.306571	-0.00958965	-0.171868	0.0389079	-0.101498	-0.0510133	0.0493953	-0.117693	-0.52328	0.74429	-0.327844	-0.119178	-0.916591
-0.262018	1.10147	0.0857007	0.0172774	0.668058	0.27854	-0.051659	-0.166689	-0.0167884	-0.149922	0.247543	1.07089	-0.283958	3.57407	0.252877	2.72457	2.37973
-0.295128	2.06852	0.425504	0.00578869	0.996754	1.62573	0.198976	0.133122	0.537081	0.173543	0.438833	2.10829	0.101666	6.08229	0.648037	4.24744	2.50343
-0.125246	-0.225419	-0.427897	0.183531	0.222908	-0.163282	0.120111	-0.0239033	-0.107251	-0.17262	-0.194986	-0.172369	-0.531104	-0.2372	-0.172464	-0.375833	-1.15832
0.0495931	0.19694	0.783238	0.427344	0.550907	0.575182	0.211578	0.483862	0.0175842	0.915276	0.66648	0.483873	-0.278968	0.443439	0.224264	0.228758	1.13761
0.329144	-0.254131	-0.238612	0.0851851	-0.0210022	-0.47528	0.321532	-0.128314	-0.157029	-0.435332	0.022541	0.0252396	-0.0536957	-0.0864017	0.105999	-0.311971	-0.64402
0.30416	-0.0262669	-0.179156	-0.0732867	0.0263729	-0.169199	-0.216805	-0.204863	0.104668	0.23177	0.224111	0.171741	-0.121466	-0.0398651	0.0538996	-0.214521	-0.589291
-0.312831	-1.19143	-0.901781	-0.774844	-1.38709	-1.2235	-0.138315	0.159592	-0.320211	-2.15715	-0.491148	-0.290391	-0.623272	-0.624311	-0.399249	-0.854288	-0.837186
-0.238329	-1.1509	-1.44873	-1.08166	-0.304122	-0.76283	-0.718479	-0.722867	1.51255	-1.25678	-0.56305	-0.427728	-0.42839	-1.19045	-0.784105	-1.54908	-0.794967
-0.282191	-0.0519088	-0.603606	-0.390223	-0.25553	-0.494867	-0.0269295	0.196913	-0.113233	-0.0659072	-0.675076	-0.646742	-0.372761	-0.519289	-0.295635	-0.751266	-0.444894
-0.527364	-0.621583	-0.689071	-0.050993	-0.495217	-0.729309	-0.0512942	-0.448865	-0.106928	-0.46853	-0.372833	0.213343	-0.112227	-0.0116284	-0.0413004	0.0374117	-0.565448
-0.319647	-0.796002	-1.34491	-0.67095	-0.320349	-0.513166	-0.718126	-0.839868	-0.293102	-0.866251	-0.59733	-0.867168	-0.311436	-0.737933	-0.400567	-0.666654	-0.69664
-0.0113366	0.21927	0.0999403	-0.24757	0.169016	-0.104857	-0.35206	-0.250761	-0.135557	-0.338446	-0.460161	0.062462	-0.205268	-0.123105	-0.102532	-0.116987	-0.596714
0.0903981	-0.250556	-0.140182	0.179165	0.0648554	-0.0646999	0.165754	-0.441857	-0.0457469	-0.313628	0.136931	-0.165881	0.0156311	-0.030204	-0.25804	0.0305256	-0.520673
-0.337408	0.122546	-0.0344507	0.00647867	0.0837721	-0.0982328	0.139081	-0.409297	0.283929	-0.24061	-0.026345	-0.112846	-0.155499	-0.518773	-0.100163	-0.262973	-0.124003
0.0412978	-0.0122644	-0.163765	0.0977459	-0.139012	-0.106459	0.140628	0.00774047	0.0396128	0.196145	0.23293	-0.106451	-0.0687045	0.174723	-0.327683	-0.234794	-0.729991
-0.762435	-0.117679	-0.466174	0.494606	0.766389	0.00155816	0.744423	-0.00292459	0.71252	-0.746966	-0.584738	-0.131386	-0.213386	-0.356414	0.706019	-0.686304	-0.826047
-0.661091	0.280216	-0.634824	0.0530463	0.768863	0.0419245	0.482232	0.0875421	0.421074	-0.481159	-0.450419	0.90994	-0.430472	-0.257256	0.571784	-0.407672	-0.416236
-0.252496	-0.509359	-0.713392	-0.0702128	-0.141803	0.219616	0.146071	-0.190253	0.383336	-0.828835	-0.84885	-0.141653	-0.0511129	-0.803759	0.299595	-0.678396	0.626936
-0.473181	0.129785	-0.0262323	-0.247683	-0.215692	0.546346	0.126936	-0.0562602	-0.49705	-0.508343	0.00969777	0.185739	-0.45904	0.485648	0.2239	-0.37097	-0.221213
0.136131	-0.169127	-0.543613	-0.1507	0.0763569	-0.726156	-0.684662	-0.408014	-0.0206234	-0.431413	-0.521016	-0.184993	-0.279047	-0.636055	-0.426605	-0.934262	-0.23545
-0.136443	-0.217697	-0.239972	0.280426	-0.2872	0.442882	-0.219388	0.0211421	-0.359955	-0.241226	-0.148938	-0.385372	-0.285086	0.157605	0.270492	-0.238562	0.0834054
-0.0022051	-0.391791	-1.11909	-0.165613	-0.0265721	-1.08039	-0.840857	-0.536435	-0.0137237	-0.644988	-0.963663	-0.557312	-0.516504	-0.924749	-0.900413	-1.41941	-0.512699
-0.330588	-0.233352	-0.312255	-0.205694	0.342299	-0.0992809	0.202053	0.0663963	-0.403983	-0.343559	-0.396921	-0.413812	-0.00663378	0.110875	0.133749	-0.254157	-0.254307
0.170738	-0.218742	-0.0173498	-0.300033	0.201762	-0.239221	-0.606624	-0.0553547	0.00848587	0.0294795	0.196001	-0.0922438	0.0252637	-0.0228076	0.0820889	0.062048	-0.334968
0.287757	0.174008	0.218719	-0.436709	-0.206581	-0.128679	-0.329412	0.0582015	-0.246526	-0.00385221	0.0601497	-0.162374	-0.25752	0.316985	-0.0509972	-0.17846	-0.474778
-0.0130955	-1.13586	-0.749542	-0.295386	-1.05524	-0.841449	-0.447194	-0.946755	-0.182414	-0.878783	-0.603178	-0.579565	-0.326678	-0.777842	-0.53694	-0.650828	-1.38567
-0.282999	-0.261064	-0.210645	0.0923577	0.0832192	-0.177812	-0.0170513	-0.0809339	-0.143434	-0.156827	-0.276956	-0.356556	-0.172853	0.534692	0.118938	0.119791	-0.863538
-0.209357	-0.172772	-0.601265	-0.388952	-0.244289	-0.348581	-0.126814	0.303823	0.248295	-0.218856	-0.503152	0.025068	-0.123138	-0.028972	-0.288384	0.0100355	-0.777748
0.690489	0.0727121	-0.19785	-0.248826	-0.292945	-0.831528	0.00515684	0.393332	-0.194348	-0.382997	-0.28098	-0.210507	-0.209726	-0.328233	-0.20407	-0.652819	-0.612866
-0.158206	0.197251	0.0607299	0.00316536	0.19712	-0.170092	0.207071	-0.037274	-0.146571	-0.252301	-0.272201	0.0193474	-0.38643	0.86116	-0.218181	-0.201719	-0.303127
-0.503058	-0.0789698	-0.411053	0.0817652	0.478784	0.605912	0.771014	0.194552	0.618921	0.220423	1.11428	1.19915	-0.399935	0.893211	1.06818	1.10172	0.688028
-0.282205	1.88217	1.15755	0.00803926	0.436637	0.976495	-0.137484	0.142787	0.269051	0.353493	0.652923	-0.0274901	0.356308	0.911955	-0.0923561	0.191006	1.23868
-0.0118016	0.402246	0.701792	0.55489	0.0377379	1.14189	-0.319291	0.465368	0.054278	-0.113692	1.07121	-0.0593776	0.00711915	1.40155	-0.218352	1.51569	0.551069
-0.0828744	-0.154172	0.245315	-0.068242	-0.142042	-0.43915	-0.0249113	-0.390204	0.0603585	-0.154998	-0.194615	-0.0758975	-0.164642	-0.29547	-0.00133454	-0.11472	-0.652918
0.210947	-0.195797	-0.547344	-0.119454	-0.339644	-0.339707	-0.687965	-0.308501	0.112828	-0.287343	-0.295633	-0.660711	-0.649648	-0.0227205	-0.429571	-0.0557147	-0.174929
0.271601	0.0864674	0.172037	0.333764	0.199881	-0.467139	0.00937082	0.0799237	0.0557857	-0.146942	0.161915	-0.0851888	0.129449	0.0292333	-0.0693139	0.0307831	-0.609401
-0.204387	0.0330256	-0.232474	-0.211226	-0.2568	0.198325	0.0465601	-0.246287	-0.257577	-0.45114	0.206898	-0.147434	-0.151378	0.0787565	-0.0191753	0.0938445	-0.100787
-0.099214	0.52352	0.213852	0.15039	0.0943344	0.423784	0.128	0.0200129	0.104472	0.355467	0.415808	0.244475	-0.050852	1.02544	-0.37482	0.488126	0.663034
-0.221733	-0.0564232	0.178111	-0.0740835	-0.350169	-0.0128978	-0.0205505	-0.124259	-0.0694911	-0.30344	-0.0414342	0.111853	-0.280235	0.118485	-0.115599	0.295339	-0.0389608
-0.222412	-0.0874545	-0.120697	-0.0771593	0.367086	-0.160039	0.534731	0.113034	0.317591	-0.129465	-0.234017	-0.0125528	-0.309102	-0.536191	0.155398	-0.339735	-0.867204
-0.387394	-0.367596	-0.50534	0.103278	-0.635921	0.117337	0.270435	0.163422	-0.505402	-0.731708	-0.0999978	-0.0439332	-0.0737544	0.777127	-0.0538173	0.562279	0.136272
-0.157614	-0.223773	0.026549	0.124464	0.152299	-0.158584	0.396154	0.0154854	0.0349342	-0.308804	0.000681762	0.0684046	-0.0889422	0.0653541	0.270392	0.287886	0.0779029
0.297328	-0.235485	-0.881062	0.0274971	-0.467307	-0.647518	-0.420735	-0.132231	0.0216783	-0.392286	-0.362127	-0.497024	-0.383482	-0.36235	-0.354897	-0.508238	-0.623241
-0.0787466	1.20245	0.617494	-0.255765	0.621988	0.917645	0.471719	-0.194509	0.609231	0.596206	0.196506	-0.259781	0.150342	0.479059	0.380008	-0.0557629	0.720216
-0.820862	-0.448171	-0.881656	-0.660321	-0.179442	-0.777637	-0.00225692	-0.595043	-0.325647	-0.877398	-0.405713	-0.469278	-0.462835	-0.526774	-0.219004	-0.645412	-0.80573
0.0928199	-0.640491	-0.61416	-0.00645352	-0.340043	-0.565951	-0.113569	-0.720107	0.0181171	-0.335348	-0.443363	-0.496757	-0.324316	-0.424929	-0.0600916	-0.602085	-1.18169
-0.0693929	-0.0830376	0.107392	-0.126835	-0.308374	0.0231055	0.46722	-0.030036	0.0332728	-0.0695746	-0.0232714	0.134773	-0.0508037	-0.112952	-0.320447	-0.271953	0.135339
-0.0767282	-0.0223077	-0.329684	-0.105123	-0.177952	0.00515282	-0.10757	0.0183732	-0.0341622	-0.226377	-0.0418453	-0.0448801	-0.37187	-0.0381714	-0.166923	-0.194709	-0.167412
-0.0270337	-0.168794	0.13202	0.119807	-0.144653	-0.237048	0.238861	0.0971021	-0.0374959	-0.389524	-0.0531995	-0.204467	-0.353804	-0.238804	-0.111573	0.00810271	-0.585154
-0.12134	-0.298619	-0.154674	-0.224748	0.152032	0.127777	-0.176381	0.11121	0.0628963	-0.0432483	-0.123052	-0.138409	-0.25839	-0.0654515	-0.0478524	-0.399913	-0.552473
-0.105853	-0.020003	-0.195256	-0.113564	-0.00324177	-0.0519519	-0.160485	0.445765	-0.132454	0.0130946	0.396316	-0.0935259	0.111122	0.0675882	0.00162941	-0.177432	0.0949568
-0.0223518	-0.22893	-0.0034852	-0.304276	0.146235	-0.239363	-0.127753	-0.232559	-0.246385	-0.558362	-0.0167225	0.0409973	-0.148888	-0.148161	-0.474232	-0.248715	-0.309348
0.181746	0.00341867	0.109738	0.132162	-0.0980475	0.025716	-0.180016	-0.363419	-0.226266	-0.176538	-0.0372514	0.292815	-0.392782	0.339474	-0.135085	0.298838	-0.135239
-0.0508363	-0.143665	-0.282272	-0.221048	0.132526	-0.273346	-0.0108875	-0.00673561	-0.129593	-0.0624364	0.131792	-0.152865	0.158606	-0.0640348	-0.118713	0.176412	-0.218282
-0.216425	-0.295505	-0.0332429	-0.124877	0.224759	-0.570896	0.452238	-0.190327	-0.0801942	-0.236976	-0.321386	-0.035905	-0.134385	-0.142852	0.0905878	-0.308787	-0.320836
0.307896	-0.163575	-0.0751936	0.0592283	-0.304313	-0.122233	-0.00642409	-0.23008	-0.192253	-0.0622673	-0.205174	-0.213216	-0.0706154	-0.439802	-0.136417	-0.398482	-0.593261
0.016078	-0.0146131	0.0615525	-0.0482138	0.313619	-0.0609086	-0.05936	0.140479	0.238316	-0.220922	-0.340826	0.398908	0.0688007	-0.0791465	0.0255296	-0.240436	-0.65633
0.107435	-0.320276	-0.172906	-0.236573	-0.175561	-0.0686349	-0.0285223	0.110032	0.182557	-0.102333	-0.138805	-0.510581	-0.0537149	0.272605	-0.210581	0.119687	-0.241762
-0.139822	-0.104558	-0.299321	-0.149491	0.208729	-0.705013	-0.036862	-0.196673	0.0601727	-0.0976031	-0.255058	0.18823	-0.218486	0.255353	-0.0272443	-0.230394	-0.125007
0.142846	-0.496602	-0.162391	-0.188913	-0.164873	-0.138289	-0.302328	-0.0241113	0.062254	-0.122994	-0.168442	0.359792	-0.410617	-0.326224	-0.266296	-0.253466	-0.572777
0.184402	-0.378644	-0.62202	0.119256	-0.484388	-0.614	-0.0826815	-0.200246	0.00109425	-0.575839	-0.353368	-0.476548	-0.491591	-0.389319	-0.285649	-0.306514	-0.429561
-0.261557	-0.0463095	-0.158079	-0.0988835	-0.0181401	-0.138904	0.146855	-0.248495	0.0622464	-0.74041	-0.276384	0.0883708	-0.430131	-0.644988	-0.43707	-0.619236	-0.642125
0.0253997	-0.0189374	-0.23768	-0.088838	0.33589	-0.367262	-0.0113533	0.299896	0.234448	0.127677	-0.187887	-0.26133	1.25576	0.146098	0.305563	-0.129332	-0.202136
0.219603	-0.11298	0.33333	-0.144191	-0.0620877	0.301559	-0.216694	0.100728	0.00990434	0.142812	0.294714	-0.113181	-0.410393	0.278977	-0.102447	-0.139071	-0.40281
-0.177717	-0.12526	-0.215667	-0.119297	0.142033	-0.114563	0.0891852	-0.117399	0.172161	-0.275305	-0.173054	0.101582	-0.130282	0.100737	-0.299447	-0.150628	-0.502912
-0.317247	0.0775391	0.0500559	0.239578	-0.156259	-0.133023	0.00204644	0.0507411	-0.146862	-0.241638	-0.262019	0.0215168	-0.346837	-0.0742877	-0.0175632	0.119162	0.0332441
0.160955	-0.164651	-0.185985	-0.356426	-0.283268	0.032447	-0.124179	-0.51155	0.104158	-0.16404	-0.00714505	-0.192085	-0.223398	-0.297643	-0.255236	-0.0719058	-0.416881
0.12474	-0.47517	-0.457016	0.00984594	-0.552173	0.182729	0.150921	-0.139834	-0.0128255	-0.644001	-0.379077	-0.248056	-0.214047	-0.637802	-0.445629	-0.162379	-0.37384
0.391882	0.101756	0.266885	-0.181083	0.267075	0.0795366	-0.273341	-0.194229	-0.417345	0.0351438	-0.00461509	-0.0770382	0.318227	0.148588	-0.266792	0.235465	-0.743942
OSNs
-0.115545	-0.273315	-0.169502	0.4419	-0.375319	0.197297	0.797384	-0.100019	0.157214	-0.117092	0.292647	0.229632	0.191379	0.00161725	0.0811171	0.0333859	-0.252036
0.357163	0.0317608	0.176716	-0.383555	-0.151021	0.0299862	-0.134798	0.265668	0.268704	0.299577	0.306102	-0.185119	-0.0432581	1.99248	0.130684	-0.0335439	-0.0327617
-0.0948907	0.36956	0.327738	-0.00736764	0.236991	0.333236	0.0215996	0.0165251	-0.0957316	0.12786	0.32222	0.423567	-0.0776965	0.346569	0.2398	0.306294	0.453619
-0.121827	0.0862907	0.0150162	-0.0366508	-0.36601	0.300081	0.215263	0.0227808	0.320748	-0.156956	-0.0603277	0.249073	-0.31609	0.178335	-0.232813	0.0700302	0.0268085
-0.35487	0.434838	0.262418	-0.204179	10.6903	0.125167	-0.0855884	0.0626464	0.104011	0.644461	0.00957645	0.370398	-0.268916	2.13318	-0.138468	1.0086	1.06895
-0.034895	0.878849	-0.00325901	-0.258942	2.83325	-0.124441	-0.176824	-0.0288242	-0.177489	0.302475	-0.0607206	-0.0767746	-0.305229	0.0883411	-0.118527	0.61424	-0.0383085
-0.130036	0.858327	-0.20926	0.0904624	2.03868	0.0718557	0.145712	0.0388514	-0.221847	1.17471	-0.523555	0.397491	0.0116766	0.425408	0.107511	1.13491	0.0284801
-0.0108387	-0.322477	-0.267354	0.0808927	-0.102147	-0.587815	-0.0309953	-0.2037	-0.216933	-0.052433	0.20069	-0.230174	0.197471	0.0993325	0.0205449	1.61473	-0.0921115
-0.10492	1.66186	0.463485	-0.0827824	4.01408	0.500479	-0.142939	-0.175462	-0.174299	-0.269079	-0.0715407	1.57184	-0.213498	-0.0793451	-0.0400092	0.0305865	0.568633
-0.166902	1.25654	1.5121	-0.683375	1.33664	1.00477	-0.0966858	-0.219249	-0.175869	1.46218	0.467835	1.06982	-0.21126	0.450944	-0.317303	1.79534	2.87233
0.00212307	0.122698	-0.00254427	0.00149079	-0.29539	-0.0873745	-0.0764103	0.10976	-0.0044393	-0.210175	0.122785	-0.48367	0.0613093	0.0501888	0.00898631	-0.346923	-0.0439894
-0.204829	0.0806701	0.137231	-0.164248	0.0643202	-0.169508	0.187852	0.388921	-0.144097	-0.0647834	0.289638	0.200939	0.241201	-0.111547	-0.0879106	0.219792	-0.247688
0.197158	0.101429	-0.279921	-0.14505	0.55546	0.259507	0.0982665	0.0580073	-0.13031	-0.0175857	0.00420562	-0.476729	-0.271461	-0.114363	0.0237911	0.162587	-0.0456731
-0.0105001	0.375054	-0.0937092	-0.0977939	0.276002	0.0753542	-0.123834	0.101909	0.00650044	0.216355	0.0513869	0.587734	0.17569	1.12994	0.00815827	0.980695	0.0756306
0.0335845	1.87377	-0.138484	0.0657458	4.1251	0.148015	-0.0759907	0.172893	-0.235045	2.22731	0.368065	0.867774	0.0153583	0.899819	-0.0498555	2.15864	0.296327
-0.0446068	-0.291377	-0.0844323	-0.0692418	-0.013581	0.160841	0.0375884	0.192782	-0.0633699	-0.0879414	-0.109796	2.19269	-0.27903	-0.496974	-0.595187	0.0727616	1.17368
-0.0662569	-0.143361	0.318073	-0.0923086	-0.173134	0.0789544	-0.0742055	-0.128409	-0.0548342	-0.132356	0.465392	0.0880613	-0.0132375	0.0100917	-0.094517	0.147168	-0.0598684
-0.227513	-0.16817	0.269992	0.0287485	-0.126525	-0.0194733	-0.482786	-0.103891	-0.0244158	-0.132193	0.124647	-0.525502	0.175601	-0.254176	0.0892167	0.22683	0.0453443
-0.151647	-0.313655	0.179267	0.0729655	-0.131967	0.120499	-0.209727	-0.174818	0.0495804	-0.163172	-0.0196701	0.0782297	-0.0260009	-0.141627	-0.0516885	0.251065	-0.180956
-0.0635882	0.604091	-0.0141036	-0.152262	2.2688	-0.0747775	-0.159116	-0.0813576	0.275982	0.232655	-0.178261	-0.307019	0.121214	0.225898	0.223009	0.107759	-0.240905
-0.201221	0.365218	0.385466	0.000824271	1.96917	0.117979	-0.0921955	-0.0943029	-0.280315	-0.307619	0.033656	-0.431121	0.0605706	-0.36021	-0.146224	0.127925	-0.345189
0.272285	0.49271	-0.0245893	0.0130206	2.95087	0.355092	-0.0797512	-0.0562993	-0.224297	-0.0572385	-0.246487	-0.0941147	-0.121782	0.150197	0.283508	-0.00709354	-0.246986
-0.113737	0.483501	0.00495583	-0.268114	1.55283	-0.250429	-0.150679	-0.478934	-0.104816	0.219461	0.360418	0.275224	-0.255469	-0.0933263	-0.360165	-0.394779	-0.143455
0.00128754	0.565294	0.231935	0.0477664	1.26847	0.163744	0.115148	0.040967	0.142901	-0.264406	-0.332108	-0.0241257	0.552629	0.197345	0.037183	-0.0615209	-0.00675124
-0.183771	0.0706502	-0.0331552	-0.0233641	0.14217	0.353913	-0.0880104	0.134668	0.0754534	0.127534	0.000843604	0.319451	0.0405233	0.103252	-0.0621876	0.368272	0.119097
0.0447471	-0.29715	0.285609	0.0652673	0.0637179	0.107862	-0.367749	0.140633	0.11945	0.0883511	0.134561	0.0346436	0.00555628	0.182375	-0.324996	0.307416	0.0300073
-0.116556	0.402175	0.324654	-0.151285	1.58649	0.127999	0.0818963	0.12682	0.152133	0.145481	0.0747697	0.907452	0.0879104	-0.0813875	0.456545	0.0972436	-0.0188651
-0.395159	0.495245	0.0575703	-0.0484954	2.64395	-0.0185406	-0.141685	-0.144263	-0.105666	0.0697753	0.22344	-0.0165014	0.150248	0.00682542	-0.0664997	-0.0880948	0.0107086
0.0352565	1.53543	-0.393297	-0.137739	2.77642	-0.00940909	0.0903156	-0.194018	-0.0651489	1.57318	0.111032	0.405844	-0.276037	0.323816	-0.063555	1.63386	-0.121078
-0.135588	0.223235	0.259005	0.230859	1.45441	-0.226232	-0.215572	-0.194328	-0.202268	-0.226533	-0.258747	0.183831	-0.0568821	0.241675	0.0776835	-0.11022	-0.474557
-0.0369164	0.0253224	-0.394055	-0.111846	-0.500602	-0.215572	-0.26526	0.0209289	0.0199842	-0.188835	-0.00889103	-0.239854	-0.0947331	0.116328	0.24001	0.00231057	-0.135345
0.0981047	1.85532	0.0543223	-0.265729	3.2357	0.646765	0.0523408	-0.153808	-0.0147997	2.16893	0.0427988	0.487908	-0.0452335	0.983881	-0.390919	1.85572	-0.339551
0.126052	2.52503	0.84831	-0.117622	1.78607	1.26985	0.168776	-0.00701845	0.224411	1.58429	0.379511	1.16949	0.152597	1.17853	-0.105752	1.29573	2.11012
0.042627	-0.0457525	-0.174294	-0.162931	-0.213766	-0.410925	0.000710391	-0.0109583	-0.396598	-0.147065	0.0817448	0.0682028	-0.00554207	0.0127693	-0.032772	1.54741	0.0515052
-0.0442615	-0.250415	0.0470622	-0.168736	-0.249678	0.0777005	0.299462	0.0776953	-0.207343	0.0718184	0.498625	0.184627	-0.404096	-0.12428	-0.466993	3.6183	-0.126704
0.00680042	3.69387	0.102849	-0.177141	6.04066	-0.0786984	-0.123323	0.0464072	-0.00219497	0.532971	-0.0431067	0.179408	-0.113497	-0.0163571	-0.0942796	-0.0941536	0.892697
0.00188141	0.126052	0.132995	-0.158946	2.04403	-0.173898	0.122478	0.06763	0.11474	0.299817	0.104821	0.115149	0.0117267	-0.197276	-0.107126	-0.101675	-0.0872719
-0.257106	-0.0114411	0.0722122	0.18091	1.47697	0.120732	-0.0577301	0.0357948	0.235283	0.471338	0.0241631	0.018904	-0.215624	0.129586	0.191671	0.0633736	0.0369727
-0.189843	6.03285	0.275842	-0.215321	5.78007	2.89875	0.0694286	0.0601329	0.0448728	0.786335	0.129087	1.17811	0.191251	-0.468141	0.0160892	3.04556	1.6469
-0.190387	3.40522	0.792598	0.187115	3.65093	0.40934	0.0350014	0.299454	-0.0453463	0.0221637	0.415392	-0.304721	0.129467	0.117166	0.0470923	0.285647	0.0629043
0.0536849	0.0876434	-0.172401	0.0729282	0.629162	-0.152204	-0.198764	0.420708	-0.0753166	-0.186698	0.649801	3.70677	0.339732	-0.0998398	0.548657	-0.166404	1.38958
0.0120444	0.277849	-0.0674115	0.124302	0.605952	-0.245756	0.217413	-0.0537577	-0.00751289	0.450292	0.0110813	0.12893	-0.0131082	0.173658	0.391691	0.483445	-0.240941
-0.303264	-0.053419	-0.00336683	0.0281755	0.184884	-0.121659	0.00666508	-0.222568	-0.153634	-1.5174e-05	0.0615735	0.112181	-0.30786	-0.124119	0.0819959	-0.143531	0.0360164
-0.155845	2.9467	1.03898	-0.241248	6.72092	1.142	0.337409	0.0433381	0.0484548	0.350677	0.316857	-0.0409171	-0.0118367	-0.191043	-0.154404	0.105427	-0.299375
-0.052085	5.33492	-0.0918706	-0.69182	6.98306	0.246714	-0.114868	-0.386253	-0.442347	0.453707	0.0249034	4.17545	-0.0381276	0.512329	-0.219806	4.73925	3.22118
-0.0809093	1.26073	0.150732	-0.26638	1.52099	0.297767	-0.309348	0.0470099	-0.0234213	-0.0351992	0.185059	0.160184	-0.119299	0.0328702	-0.0273569	0.236567	0.102092
-0.370281	-0.142953	0.177579	0.536091	-0.0392638	0.0362123	-0.184576	0.0360577	-0.0494525	-0.00773022	-0.141516	0.609237	-0.134047	2.25666	-0.169205	0.977262	0.0411054
0.284479	1.61242	0.665235	0.0726421	0.47901	0.472858	0.197733	-0.104031	0.254303	0.151095	0.108955	1.52524	-0.0591764	-0.254198	0.115473	2.14158	3.11057
-0.0915724	0.188902	-0.0361258	0.0992306	-0.414807	0.013951	-0.211141	-0.105354	0.248167	-0.207569	0.0876621	0.0848576	0.0134178	-0.184902	-0.013451	1.9108	-0.075507
-0.146573	3.21243	0.0381078	0.267124	3.03817	0.209501	-0.209175	0.0327931	-0.218259	0.0862106	0.108184	1.3154	-0.188526	0.429149	0.0283321	1.68809	1.49083
-0.0261434	1.04347	0.24994	-0.319261	1.43827	0.389689	-0.0217784	-0.0374454	0.0274674	0.24198	-0.00177198	0.738064	-0.00462116	0.272921	-0.134734	1.02079	0.639774
0.100252	-0.0769613	0.00738089	0.186813	0.00131229	-0.186364	0.529296	-0.107158	-0.042026	0.0795695	0.272471	-0.0389998	-0.0206097	0.379949	-0.00304039	0.638322	0.224304
-0.0210233	2.99459	-0.149993	-0.25439	3.02485	0.587392	-0.0583575	0.0322468	0.0190602	0.199173	-0.218237	1.99062	-0.33676	0.168851	-0.0148979	2.35762	2.29186
-0.365632	0.654732	0.0787101	-0.355051	1.71354	-0.0890938	0.258617	0.0260283	-0.0515882	0.0785355	-0.145412	1.41193	0.00353293	0.234205	0.0164257	0.241167	0.170927
-0.182289	3.1045	0.300366	0.13886	2.2501	1.49477	-0.0988819	0.162301	-0.16302	1.03453	0.0384035	1.5544	0.150848	0.262244	0.166062	1.30976	1.66553
-0.396576	0.757277	-0.174335	-0.105189	1.69889	0.194923	0.149105	0.261416	0.274873	-0.0294526	0.181823	0.546164	-0.108041	0.474331	-0.151839	0.129181	0.430719
-0.15391	6.8255	2.48375	-0.22535	16.5346	1.05549	-0.452018	0.153343	0.010923	0.436262	-0.0194176	-0.0314425	-0.200482	0.12626	0.156908	1.12056	0.0910185
-0.0393513	5.09572	0.627216	0.0104709	12.2252	0.561897	0.069308	-0.00167161	-0.215541	6.29151	0.261473	1.61564	-0.167657	1.86426	-0.0534248	5.43555	0.217731
0.250607	1.25768	0.231647	0.167552	2.61957	0.0354197	-0.324894	0.0929196	0.0657439	0.210704	0.0804877	1.16363	0.111865	-0.166389	0.266912	-0.370291	0.496209
0.327111	1.1655	0.572618	-0.116663	1.92288	0.213694	0.0341566	-0.0148497	-0.0717457	-0.047514	0.200999	0.0775409	-0.0898766	-0.244707	0.125433	-0.134875	0.0943277
-0.45818	2.87623	2.19613	-0.266881	2.06703	1.14515	0.115692	0.126721	-0.146438	2.44331	0.935622	1.79517	-0.0498889	0.571297	0.0368364	2.22232	3.7431
0.018021	-0.330506	0.00563459	0.168157	1.11269	0.167483	0.186742	-0.0567989	0.0615536	0.360736	-0.139493	1.97937	-0.064549	1.7245	-0.21309	3.15685	0.0781619
0.0823967	-0.462723	-0.0812165	-0.317337	-0.866172	-0.416988	-0.206441	-0.266601	-0.108422	-0.399367	-0.0254988	-0.149965	-0.259715	-0.00893738	-0.469988	-0.107447	-0.139921
-0.0483416	-0.05554	0.0237926	0.117829	-0.343664	0.149249	-0.431442	-0.299173	0.24775	0.306316	-0.173147	-0.0525351	0.34454	-0.280326	0.119091	-0.0416273	-0.169156
0.0208635	0.0503605	-0.180618	-0.286805	-0.654434	0.112394	-0.118377	0.253546	-0.240647	-0.157481	0.472303	0.70256	-0.530119	0.110932	0.548146	1.39721	0.885187
-0.182554	-0.276223	-0.253348	0.118867	-0.0130945	-0.0189539	-0.0675759	-0.0821759	-0.016232	0.164378	0.231037	-0.37319	-0.503058	-0.00108507	0.1504	-0.227155	-0.445064
-0.217342	-0.0985711	0.150334	0.00269077	0.209176	0.0348521	0.214167	-0.141114	-0.229292	0.0251988	0.138591	0.0750163	-0.0383161	0.0828025	0.231351	0.121536	0.194748
-0.122916	-0.136275	-0.0149371	-0.207056	0.0282281	0.0591666	0.0772028	0.451325	-0.172784	0.099866	0.885815	0.310309	0.170389	0.270773	-0.248667	4.77767	-0.0267767
-0.0140459	0.722156	0.186083	0.216351	2.23822	0.2242	-0.14556	-0.137804	-0.019623	-0.244787	0.128398	0.168844	0.0878081	-0.155714	-0.0815749	0.061359	-0.361123
-0.00178679	0.381593	0.225177	-0.0674678	-0.450795	-0.422426	-0.0512649	-0.0167716	-0.423958	-0.00597882	2.39906	0.13132	0.0579501	-0.07517	-0.23729	8.83281	0.303718
-0.0918205	-0.119067	-0.155196	0.101245	0.312106	0.0194507	-0.0278379	-4.31635e-05	-0.28851	0.213634	-0.00406901	1.43707	0.00572031	1.80918	0.0710657	1.07655	0.250007
-0.460628	4.44859	-0.223266	0.180016	6.5919	0.762926	0.355683	-0.00385014	0.11481	4.18018	0.0767259	1.22814	-0.261408	1.14803	-0.206491	4.23371	0.364421
-0.265062	7.65969	0.473298	0.279952	5.6299	2.27176	0.107015	-0.0876747	-0.0936211	1.74123	0.272446	2.35801	0.168685	0.310856	0.0754731	3.81558	2.17089
0.0422961	1.29635	0.279689	0.0816231	3.97752	0.785717	0.291215	0.118073	-0.0937567	0.334142	-0.202433	2.41854	-0.206478	-0.0455352	-0.032254	0.217306	0.249554
0.00343737	1.33556	0.518686	-0.0418216	2.19901	0.00944546	-0.1095	0.127403	0.083815	0.254174	0.138403	0.362552	0.0593806	0.0164626	0.116885	0.207197	-0.202629
0.0554715	-0.266093	0.207414	0.0369707	-0.374408	0.06065	0.10461	-0.100384	0.454067	-0.133682	0.102741	0.481626	-0.205545	1.70112	0.206427	0.60796	-0.0488029
-0.379983	0.420214	0.260829	-0.0410724	-0.360291	0.05135	0.22627	0.276471	0.135388	0.0784933	-0.172196	2.9861	-0.0111861	-0.00191177	-0.282364	0.308855	0.940133
0.0732733	0.94744	0.0756273	0.108482	1.37359	0.26321	0.0307151	-0.0772098	0.141604	-0.0451234	0.100599	-0.079898	-0.061183	0.0447816	0.231371	0.139657	0.292497
0.0105429	-0.161498	0.407096	-0.0567732	-0.12211	0.185704	0.201385	-0.120947	0.0321167	0.511089	0.332715	0.25085	-0.0389944	-0.427251	0.0980795	0.0175385	-0.163134
0.0947991	-0.00851053	-0.00132599	0.587808	0.101343	0.10409	-0.0168888	0.263839	-0.000897817	-0.344364	0.134248	-0.00786227	-0.0887585	0.0809558	0.172389	-0.125539	-0.0280239
0.0283381	0.165702	-0.071909	-0.0258726	-0.567237	-0.245455	0.0434082	0.272296	-0.0908167	-0.140869	-0.0533907	2.17598	-0.161928	0.589094	0.372833	0.490524	0.498814
-0.320202	-0.236655	0.0259272	0.0270803	-0.559632	0.237772	0.0673763	0.585308	-0.0710684	0.230454	-0.0193047	-0.316674	0.19563	0.107298	0.154449	-0.141958	-0.227185
-0.0253179	1.73429	1.36735	-0.200465	5.32425	1.38008	-0.107745	-0.0658709	-0.0852102	0.111959	-0.232371	0.482414	-0.369816	0.0364685	-0.167409	-0.0994197	-0.20603
0.150374	0.91383	0.55052	0.310018	1.6904	0.766228	0.318295	1.12815	0.101509	0.582159	0.969222	0.895537	0.213496	0.370253	-0.226416	0.191542	0.0923985
-0.00378919	0.368922	0.563637	-0.0190228	1.37939	0.146533	0.264951	0.123279	0.175594	0.254493	0.110732	2.55789	0.426346	0.488244	0.49587	0.250936	0.526842
-0.0901587	0.299483	-0.0157075	0.262476	1.09649	0.0543704	-0.39254	0.302869	0.230904	0.0940097	0.498288	0.334536	0.0689645	0.0853063	0.257794	-0.106845	0.520336
0.350737	0.0856145	0.101554	0.445599	1.99506	0.0947244	-0.316437	0.117652	0.49401	0.25028	-0.305167	-0.109656	0.554733	0.485632	0.7112	-0.221969	-0.225205
-0.414455	-0.0595233	-0.88471	-0.34162	1.59538	-0.469947	-0.790991	-0.779909	-0.0444034	-0.264453	-0.732022	-0.665575	-0.607394	-0.377591	-0.0822204	-0.779042	-0.662233
0.190264	-0.0327493	-0.102993	0.116706	0.0420102	-0.361168	0.250809	0.123976	0.0210382	0.261552	-0.0957688	-0.0602494	0.346879	-0.0389956	0.115785	0.0459218	0.0834001
-0.0651303	0.925278	0.156699	-0.255336	2.28434	0.364	0.197379	0.558494	0.0322532	-0.0917761	0.19489	0.50901	-0.188576	-0.153931	0.0883583	1.1437	0.241902
-0.00356262	-0.185752	0.0281303	0.212904	0.261211	0.089523	0.203824	-0.107676	0.205276	0.18093	0.285888	0.196674	0.13963	-0.0426112	0.160915	0.624909	0.017265
0.0507658	1.8771	0.453185	0.163409	2.02922	1.06628	0.00104893	0.139042	-0.0621104	0.0259986	0.34881	0.605416	0.518812	0.140028	0.12162	1.42289	-0.0340362
0.0229252	0.926511	0.223349	-0.630017	4.24006	0.495635	-0.149801	0.203858	-0.0387512	-0.163927	-0.173491	0.228534	0.286071	0.200548	-0.273938	0.424151	0.0594005
-0.185254	-0.0216828	0.176146	-0.223023	1.81988	0.541745	0.19797	0.100985	0.259171	0.388203	-0.151953	0.269317	0.210542	0.0909556	-0.261609	0.153086	0.0957765
0.132999	1.67077	0.95694	-0.123402	3.85307	1.50468	0.0167921	-0.655712	0.00501631	0.00566818	-0.264192	-0.301253	-0.401157	-0.0462801	-0.0651917	0.66619	0.0192148
-0.339285	-0.604928	-1.14223	-0.425679	-1.36521	-1.62332	-0.941514	-0.978714	-1.34834	-1.13742	-0.816562	-0.999997	-1.23913	-0.864289	-0.960576	-1.08151	-1.02979
0.794302	0.495445	0.549087	0.762043	0.270109	0.465761	0.835915	0.597307	0.835131	1.3849	0.821572	0.855533	0.826204	0.615595	0.738066	2.59202	0.920397
0.601225	0.0953683	-0.161242	0.305945	-0.163657	-0.443261	0.519447	0.428932	-0.0616727	0.30271	0.0495972	0.25123	0.594019	0.642611	0.00327703	1.81062	-0.0261609
0.376064	-0.264793	-0.0427457	0.0746356	0.188216	0.0522778	0.973595	1.86165	0.0517279	0.418491	0.152056	0.160293	0.0953266	0.215149	0.245646	0.47123	-0.0318478
0.431398	-0.114467	0.103794	0.423266	0.0642844	-0.0924025	0.186461	2.97266	0.447557	0.557967	0.327144	0.420802	0.160003	0.488499	0.315439	0.59322	0.149039
-0.2282	8.68545	1.55399	-0.835871	8.00972	2.7088	-0.300581	-0.389297	-0.8914	-0.86533	-0.5773	2.09351	-0.502143	-0.459622	-1.3228	5.20325	0.0763758
0.0870765	-0.243896	0.071458	0.106132	0.642582	-0.272992	-0.14181	4.17145	-0.15989	0.0914502	0.128455	0.0201962	0.210769	0.0374167	-0.336842	-0.177819	0.124035
-0.374288	-0.452207	-0.566459	-0.499059	-0.504227	-0.84254	-0.236283	0.938176	-0.727911	-0.314925	-0.261901	0.0612512	-0.496528	-0.880561	-0.394311	-0.519203	-0.303329
0.417889	0.282616	-0.0565428	0.429909	2.19259	0.0426284	0.645123	0.243161	0.519261	0.598618	0.295701	3.14723	0.66709	0.5404	0.489064	0.507579	0.192608
0.194319	-0.208024	-0.159857	-0.64818	1.1297	-0.483622	-0.412407	-0.106618	-0.314087	-0.0146836	-0.325386	2.23543	-0.0698911	-0.0824409	-0.0680997	0.0055153	-0.210559
0.0877767	-0.340133	-0.242384	0.322316	-0.236482	-0.505644	0.530266	6.04781	-0.337291	-0.0895726	-0.0704137	-0.129084	0.435344	0.324904	0.12021	-0.00983894	-0.00514416
0.150278	3.28891	2.08695	-0.173473	4.39684	1.83287	-0.133254	0.576076	0.0985585	0.329118	0.146882	0.302647	0.165712	0.00839157	0.121294	-0.0282095	-0.00453012
-0.108809	3.43539	2.5559	-0.376729	5.43445	2.31673	0.186738	0.30831	0.599047	-0.140813	0.142682	0.597335	0.053461	0.12758	0.175561	0.212711	0.185857
-0.0564971	-0.308827	-0.173272	-0.289835	-0.064106	-0.145609	0.10526	0.175762	-0.0119102	0.386757	-0.0244295	-0.00275279	0.500776	0.183729	-0.246779	0.392439	-0.0551864
0.117492	2.33283	0.597489	-0.349893	2.86588	0.677563	-0.0309985	-0.0315966	0.00166631	-0.133086	0.295093	0.851999	-0.212105	0.031083	0.127598	1.82235	-0.169282
-0.063323	1.58106	1.22971	-0.318883	2.09173	0.889929	0.422008	0.470438	0.1552	-0.0374704	-0.0898754	-0.141998	0.206791	-0.0516629	-0.176425	-0.246887	-0.223595
-0.108026	-0.239361	0.179319	-0.183948	-0.146071	-0.099617	0.0406537	-0.165153	-0.286536	0.119406	0.237585	-0.203346	0.298875	0.157562	0.404187	0.179466	0.112046
0.266242	0.122552	-0.294074	0.212395	0.220988	-0.47957	0.781635	1.70318	0.297328	-0.0170239	-0.0664311	0.176284	0.0885242	0.251057	-0.00157924	-0.476264	0.249909
-0.105231	1.57513	-0.587043	0.276979	1.1821	-0.69591	-0.363999	-0.174987	-0.0785782	-0.693315	-0.199526	-0.0300666	-0.229382	-0.392481	-0.0430648	0.140305	-0.00601749
0.1482	0.858873	0.287337	0.501987	1.62126	0.624713	0.171488	-0.0737431	0.161664	0.0469643	0.0436261	-0.209294	0.238219	-0.156282	-0.533762	-0.231851	-0.0313671
0.271025	-0.563814	-0.163164	0.223271	-0.719315	-0.0875453	0.0374242	0.581992	0.255372	0.214457	-0.0840754	0.00848452	0.371283	0.19975	0.11463	-0.10573	-0.231277
0.451397	-0.316556	-0.237629	0.0324569	-1.11128	-0.376796	-0.157585	-0.187298	0.203711	-0.0151095	0.306119	0.127382	0.0423353	-0.182647	0.294784	-0.131128	0.13747
0.337786	-0.626218	-0.0726647	0.121792	-0.527463	-0.0259342	-0.0332496	-0.172842	0.365504	-0.239401	0.131784	-0.225887	0.317137	0.12082	-0.0308441	-0.164226	-0.324761
0.179794	-0.0820752	-0.227573	0.390332	-0.741869	-0.00719374	0.242153	0.115283	0.429157	0.307819	0.168687	0.122251	0.321805	0.102928	0.00424963	-0.126643	0.326261
-0.090325	0.0918654	0.266272	-0.423821	0.426816	0.661198	-0.476963	0.429509	-0.0958171	0.00305945	-0.26533	0.317005	0.221885	-0.107172	-0.0400101	0.227156	0.0775329
0.128778	0.47435	0.408541	-0.148934	-0.422914	0.277905	-0.125902	0.16078	-0.00418233	0.00558473	-0.0571877	-0.0156755	-0.139659	-0.0323533	0.0282956	0.225442	0.074867
0.169449	1.12834	1.0571	-0.280324	1.73673	0.773409	0.202105	0.326678	0.116819	0.248013	0.0474125	-0.214424	-0.0119932	0.0870998	-0.115863	-0.000650952	0.227152
0.100085	-0.0185861	-0.371551	0.0110223	1.17727	-0.327651	0.44719	-0.0257566	0.200162	0.1703	0.27214	-0.241598	-0.0614183	0.0695735	-0.0154681	-0.258578	-0.0363458
-0.0611737	-0.309657	0.0340441	-0.118401	-0.102011	0.302494	0.0931827	-0.00383635	-0.00588509	0.115777	0.178359	1.0662	0.13643	0.0882127	0.224021	0.0427564	-0.10356
0.0917515	0.0480706	-0.145514	0.0601972	1.10712	0.130246	0.106506	0.997184	0.262059	0.117428	0.0557464	3.09644	0.348201	0.0683258	-0.0888329	0.480342	0.342509
-0.412963	0.164194	0.0295164	-0.343813	1.15918	-0.215738	0.298894	1.94463	-0.291967	-0.363023	-0.329391	2.4311	-0.413122	-0.583681	0.291559	0.00352207	0.167968
-0.141659	1.63588	0.79449	-0.243619	2.16439	1.18279	-0.0842115	-0.0240555	0.321475	-0.172834	0.0912961	0.0660011	-0.283786	-0.160534	0.0312379	0.0790836	0.055204
-0.256908	5.39184	-0.106941	-0.241197	4.27472	-0.390496	0.00177396	0.00988449	-0.00269928	0.107266	-0.248139	1.55446	0.371716	-0.468202	0.331723	2.08837	0.457649
-0.0952782	-0.201319	0.0776434	-0.141415	1.93406	-0.855803	-0.301254	-0.149351	-0.0861007	-0.342659	-0.0667191	0.228959	0.217733	-0.0419003	-0.166688	0.0929241	0.0742476
-0.110718	0.0692879	0.0908778	-0.202476	1.32688	-0.0736494	-0.518038	-0.207045	-0.376372	-0.258746	-0.434355	-0.255518	-0.408457	-0.144421	-0.473613	-0.797584	-0.371443
0.0928534	0.277046	0.0612716	-0.0894213	0.816093	-0.407519	0.707159	1.02996	0.339234	0.183719	0.357284	0.506428	0.0165002	-0.326747	-0.0900399	0.512991	-0.2717
0.115953	-0.669639	-0.350684	-0.509853	-0.53898	-0.215925	-0.433334	0.0652088	0.0501544	-0.156283	-0.125023	-0.257243	0.024929	-0.404726	0.0527763	-0.0207357	-0.131729
0.147581	-0.134571	-0.164702	0.15395	-0.822357	-0.133722	-0.0585213	0.237704	-0.163768	0.618313	0.273717	-0.305052	0.271001	0.39115	-0.264388	2.55235	0.164961
0.233651	-0.00865525	0.0377812	-0.194604	0.607787	0.260526	0.242424	0.203267	0.235406	0.419736	-0.00389596	-0.0745439	-0.0299092	0.493514	0.0132092	-0.360037	0.241897
-0.396434	1.92247	0.326064	-0.53416	3.22737	0.883096	-0.481119	-0.366475	-0.206446	-0.00796582	-1.11293	-1.02733	-0.263045	-0.635063	-0.978118	-1.66571	-1.09778
0.216015	8.94206	4.62502	0.279145	14.8351	4.39592	0.0504018	0.35674	-0.0351663	0.322885	0.256129	0.752802	0.153849	0.298277	-0.00748748	0.350943	0.422481
0.0866305	9.60578	7.88725	-1.5596	4.52791	4.2657	-0.581241	-0.389455	-0.364743	0.203061	4.00837	7.23672	-0.162208	0.273727	0.180868	5.81649	7.01382
-0.0717771	-0.319865	-0.0736042	0.175889	0.113446	0.0240083	0.332111	0.57237	0.705782	0.36887	0.0609353	0.289052	0.237468	0.357102	0.652567	0.250027	0.217792
0.128478	-0.0292532	-0.327791	-0.0832511	-0.861682	-0.37494	-0.174353	-0.115797	0.091495	-0.11803	-0.116068	-0.238502	-0.136912	0.25124	-0.00722206	-0.281779	-0.0378772
-0.181308	-0.404487	-0.496501	0.0877405	-0.268173	-0.192277	-0.286407	0.149488	0.21419	0.0581072	0.0752776	-0.400909	0.522523	0.0164336	0.140816	0.184569	0.188855
-0.160959	3.33771	1.43348	-0.176749	1.50683	2.99874	-0.476512	0.217683	-0.014829	0.410942	0.283382	1.80941	0.465696	0.0106754	-0.0456145	2.08056	0.814856
0.0373407	0.808268	0.78681	-0.228271	-0.0378049	1.33982	-0.191312	-0.421871	-0.336164	0.19068	0.154257	0.371241	0.419698	0.185698	-0.0239974	1.3271	0.31057
-0.0836486	-0.0342447	0.190916	0.145542	0.37616	-0.208342	-0.148469	0.16165	-0.308018	-0.230014	0.123445	0.058412	-0.0115103	-0.077887	0.351257	0.0468152	0.11293
0.0143645	4.21745	1.45783	-0.153388	3.32974	2.90304	0.300742	-0.220657	0.0599872	-0.174885	-0.212175	0.0167357	-0.0854507	-0.0589857	-0.0169979	1.68949	0.0718975
0.143807	0.568412	0.574515	-0.123005	0.409886	0.273718	0.497913	0.130572	0.297825	0.175427	0.0268456	0.540259	-0.150167	0.221399	2.79939	-0.097258	-0.0872713
-0.0700362	0.778083	0.505371	-0.1304	1.88087	0.229226	-0.0676079	0.280706	0.0716908	-0.0572628	-0.481445	0.107627	-0.344304	0.247344	-0.0833334	0.21856	0.0505499
0.0949205	-0.463352	0.00743188	-0.0343002	-0.525306	-0.20785	-0.139223	-0.156594	0.28064	-0.0263599	0.0741809	0.0936686	-0.264815	0.377586	0.0835929	-0.316034	-0.0611839
0.22034	0.237325	0.872728	0.328854	0.341845	0.214891	-0.0386977	0.325584	0.131329	0.329679	-0.0221825	0.573789	0.568583	0.495074	0.447597	0.31138	0.157439
-0.0112223	-0.966522	-0.300136	-0.107968	-0.471589	-0.146164	0.0580558	-0.167901	0.247876	0.40862	-0.0887271	0.199854	0.131065	0.457434	-0.095411	0.0981917	-0.00205882
0.550668	0.448139	0.0815637	0.459266	1.19649	-0.0590684	2.10925	3.44751	0.346031	0.264011	0.580208	0.531252	1.02925	0.213189	0.199169	0.5368	-0.0312437
0.143036	5.39741	2.4687	-0.010397	10.2502	3.25553	-0.0283594	-0.0774235	-0.43393	0.332976	-0.349406	-0.327651	0.0476399	-0.165485	0.0861432	-0.209856	-0.16614
0.309806	-0.0544797	-0.0719284	0.0868186	-0.366164	-0.316437	0.198522	-0.201411	0.170201	0.108818	0.180723	0.158879	-0.073226	0.106988	-0.34115	0.23008	0.0466644
-0.212291	3.10581	0.632537	-0.395232	3.15817	1.41882	-0.350432	-0.0172904	-0.712737	-0.0721611	0.2047	0.976452	-0.535671	-0.731526	-0.145642	2.33181	0.186706
0.0445063	1.06034	-0.195144	0.057553	0.680659	-0.180017	-0.291147	-0.150575	0.291447	-0.116936	-0.197582	-0.003864	-0.0563024	0.199898	0.138873	0.154451	-0.04006
0.126845	0.0452828	-0.205651	0.455434	-0.39685	0.188178	-0.0989132	-0.00531619	0.111529	-0.243695	0.00420135	-0.179432	0.0335862	-0.124656	-0.111932	-0.0273427	0.128223
0.355849	1.92551	1.50295	0.309615	6.86003	2.03603	0.670133	0.506854	0.593968	0.342354	0.265626	0.452616	0.438332	0.47305	0.29347	0.319927	0.318006
0.0427011	2.54934	0.732071	-0.0550964	8.64635	2.00746	0.150843	0.0914078	-0.0804041	0.123238	-0.570258	0.126615	-0.152915	0.105645	-0.208299	0.0752397	-0.127578
0.234952	1.37001	1.25019	0.174407	3.25074	0.445755	0.289363	0.296937	0.171195	-0.055778	0.134501	0.209847	0.274096	0.23029	-0.0387598	0.235258	-0.0354519
-0.197537	19.8799	9.79671	-0.958884	22.8178	7.11444	0.280885	0.937068	-0.0910773	-0.147327	0.437738	0.488937	0.0347688	-0.2041	0.165346	-0.177459	0.331431
0.590324	13.7284	9.09955	-0.120924	21.8607	9.34215	0.851341	1.39695	0.271918	0.370665	0.508766	0.842086	0.448377	0.0912522	0.346118	0.24051	0.639031
-0.332739	-0.177862	-0.299248	0.474268	0.165626	-0.342799	0.134227	0.353116	-0.201964	0.253093	2.20094	0.316836	0.247361	-0.234737	-0.250015	3.30704	-0.188848
0.00487687	-0.160929	0.0771951	-0.0247545	-0.343938	-0.335078	-0.172407	0.116047	-0.0266285	0.0793376	0.253117	0.211762	0.424297	0.152463	0.38221	0.403765	0.00707847
-0.997496	5.00898	3.06261	-0.676213	10.8314	4.25216	0.156611	-0.232102	0.366897	-0.0750813	-0.114043	-0.577414	-0.38461	-0.7052	-0.320144	-0.133346	-0.105063
0.107262	-0.354317	-0.0757358	0.0688448	0.966238	-0.498166	-0.094814	-0.067495	0.197814	0.194786	-0.196015	0.0806791	0.0427233	-0.232666	0.237116	-0.216917	-0.219281
-0.084861	-0.0918877	0.0405857	-0.197999	-0.788092	-0.478447	-0.276695	-0.652106	-0.182508	-0.917944	-0.28863	-0.596283	-0.199888	-0.328504	-0.227746	-0.686783	-0.182982
-0.0465535	-0.386392	-0.508077	0.133547	-1.04007	0.0417305	-0.276184	-0.345515	-0.00939353	0.222961	-0.252702	0.0136433	-0.14907	0.0791195	0.108359	-0.48987	0.0218052
-0.144167	-0.491993	-0.0807771	-0.301768	-0.901569	-0.762828	-0.510754	-0.586864	-0.494387	-0.247097	-0.27855	-0.272928	-0.463708	-0.0625636	-0.105268	-0.241283	-0.104529
0.0123412	-0.792604	-0.381883	-0.0350796	-0.916138	-0.690149	-0.135381	-0.34297	-0.242304	-0.0580813	-0.464884	-0.169909	-0.207766	-0.0372504	0.0678773	-0.627632	-0.016568
-0.0101442	-0.157522	-0.456683	-0.257926	-0.676558	-0.27656	-0.0575179	-0.10942	-0.0927722	0.277331	0.00675709	-0.0534584	-0.0253204	-0.0417515	-0.152571	-0.225826	0.00178205
0.140121	-0.168245	-0.128318	-0.0185998	-0.536898	-0.472797	-0.104407	-0.324464	-0.128064	0.0813452	-0.016445	-0.149951	-0.0898232	0.227711	-0.419458	-0.181107	-0.0983487
-0.22317	1.44349	0.217624	-0.131777	2.05404	0.533184	0.119416	-0.32267	-0.431144	-0.14913	-0.463385	0.121138	-0.607143	-0.0067348	0.00525131	1.13315	-0.390893
-0.0849741	2.52463	1.47997	-0.107729	2.98396	0.940011	-0.153795	0.0295659	0.121946	0.108513	-0.155033	-0.544617	-0.0515703	-0.171383	-0.0985369	0.254034	-0.36777
-0.0282465	13.3082	5.55997	0.130854	20.6988	6.97503	-0.12027	-0.0580629	-0.17769	0.220164	-0.232262	3.52385	-0.185506	-0.258855	-0.381552	-0.174592	1.04009
0.0624404	6.30886	3.55342	0.538893	12.878	4.46211	0.285841	0.234088	0.510894	0.410464	0.438114	2.60159	0.126667	0.104231	0.237081	0.403113	0.812199
0.204947	10.5962	5.73217	-0.117605	15.0337	4.48638	0.367497	0.661913	-0.0611276	-0.0433659	0.347068	0.364649	0.237774	0.29442	0.240663	0.265986	0.019854
-0.025592	2.25041	1.08391	0.263844	4.37182	1.38303	-0.331082	0.267435	0.146354	-0.125654	-0.00467115	0.966393	0.273502	-0.150618	0.158149	0.0431661	-0.0905373
-0.110827	0.219565	0.161694	0.101516	0.335416	0.388601	0.205302	-0.259643	0.0914271	0.31793	0.324801	0.168587	0.315285	0.0575202	0.13096	-0.136573	-0.17867
-0.0632897	2.43253	1.37753	-0.0222195	2.12099	1.13615	-0.130023	0.0126227	-0.244403	0.299876	-0.22987	-0.125084	0.00285709	-0.0763069	0.0160088	-0.0612216	-0.149518
-0.144197	0.780068	0.958917	-0.0265034	0.993769	1.01284	0.241783	0.185997	0.343857	0.214756	0.114133	-0.0685015	0.450919	-0.207745	0.151206	0.651623	0.215982
0.0541597	-0.473156	-0.253242	-0.130749	-0.187398	-0.211421	0.467093	0.283585	0.165577	0.3033	-0.368302	-0.00561946	0.301819	0.229524	0.269295	-0.0263182	0.205026
0.0440891	-0.186281	-0.278562	-0.0864394	-0.310051	-0.435749	0.110577	0.0318775	-0.0277967	0.218911	0.0288227	0.115156	0.0552089	0.310134	0.0535242	-0.357666	-0.448333
0.181678	0.0186489	-0.230354	0.304213	-0.405618	0.225447	0.793499	0.362714	0.176905	0.238424	0.0786828	0.285409	0.280449	0.642527	0.144876	1.52216	0.0777123
-0.125871	1.44026	0.792937	-0.0685432	2.15634	1.07966	-0.163214	-0.177676	0.24789	-0.0959498	0.0781955	0.258129	0.0393795	-0.371227	-0.00397264	0.0171061	-0.126024
-0.115545	-0.273315	-0.169502	0.4419	-0.375319	0.197297	0.797384	-0.100019	0.157214	-0.117092	0.292647	0.229632	0.191379	0.00161725	0.0811171	0.0333859	-0.252036
0.357163	0.0317608	0.176716	-0.383555	-0.151021	0.0299862	-0.134798	0.265668	0.268704	0.299577	0.306102	-0.185119	-0.0432581	1.99248	0.130684	-0.0335439	-0.0327617
-0.0948907	0.36956	0.327738	-0.00736764	0.236991	0.333236	0.0215996	0.0165251	-0.0957316	0.12786	0.32222	0.423567	-0.0776965	0.346569	0.2398	0.306294	0.453619
-0.121827	0.0862907	0.0150162	-0.0366508	-0.36601	0.300081	0.215263	0.0227808	0.320748	-0.156956	-0.0603277	0.249073	-0.31609	0.178335	-0.232813	0.0700302	0.0268085
-0.35487	0.434838	0.262418	-0.204179	10.6903	0.125167	-0.0855884	0.0626464	0.104011	0.644461	0.00957645	0.370398	-0.268916	2.13318	-0.138468	1.0086	1.06895
-0.034895	0.878849	-0.00325901	-0.258942	2.83325	-0.124441	-0.176824	-0.0288242	-0.177489	0.302475	-0.0607206	-0.0767746	-0.305229	0.0883411	-0.118527	0.61424	-0.0383085
-0.130036	0.858327	-0.20926	0.0904624	2.03868	0.0718557	0.145712	0.0388514	-0.221847	1.17471	-0.523555	0.397491	0.0116766	0.425408	0.107511	1.13491	0.0284801
-0.0108387	-0.322477	-0.267354	0.0808927	-0.102147	-0.587815	-0.0309953	-0.2037	-0.216933	-0.052433	0.20069	-0.230174	0.197471	0.0993325	0.0205449	1.61473	-0.0921115
-0.10492	1.66186	0.463485	-0.0827824	4.01408	0.500479	-0.142939	-0.175462	-0.174299	-0.269079	-0.0715407	1.57184	-0.213498	-0.0793451	-0.0400092	0.0305865	0.568633
-0.166902	1.25654	1.5121	-0.683375	1.33664	1.00477	-0.0966858	-0.219249	-0.175869	1.46218	0.467835	1.06982	-0.21126	0.450944	-0.317303	1.79534	2.87233
0.00212307	0.122698	-0.00254427	0.00149079	-0.29539	-0.0873745	-0.0764103	0.10976	-0.0044393	-0.210175	0.122785	-0.48367	0.0613093	0.0501888	0.00898631	-0.346923	-0.0439894
-0.204829	0.0806701	0.137231	-0.164248	0.0643202	-0.169508	0.187852	0.388921	-0.144097	-0.0647834	0.289638	0.200939	0.241201	-0.111547	-0.0879106	0.219792	-0.247688
0.197158	0.101429	-0.279921	-0.14505	0.55546	0.259507	0.0982665	0.0580073	-0.13031	-0.0175857	0.00420562	-0.476729	-0.271461	-0.114363	0.0237911	0.162587	-0.0456731
-0.0105001	0.375054	-0.0937092	-0.0977939	0.276002	0.0753542	-0.123834	0.101909	0.00650044	0.216355	0.0513869	0.587734	0.17569	1.12994	0.00815827	0.980695	0.0756306
0.0335845	1.87377	-0.138484	0.0657458	4.1251	0.148015	-0.0759907	0.172893	-0.235045	2.22731	0.368065	0.867774	0.0153583	0.899819	-0.0498555	2.15864	0.296327
-0.0446068	-0.291377	-0.0844323	-0.0692418	-0.013581	0.160841	0.0375884	0.192782	-0.0633699	-0.0879414	-0.109796	2.19269	-0.27903	-0.496974	-0.595187	0.0727616	1.17368
-0.0662569	-0.143361	0.318073	-0.0923086	-0.173134	0.0789544	-0.0742055	-0.128409	-0.0548342	-0.132356	0.465392	0.0880613	-0.0132375	0.0100917	-0.094517	0.147168	-0.0598684
-0.227513	-0.16817	0.269992	0.0287485	-0.126525	-0.0194733	-0.482786	-0.103891	-0.0244158	-0.132193	0.124647	-0.525502	0.175601	-0.254176	0.0892167	0.22683	0.0453443
-0.151647	-0.313655	0.179267	0.0729655	-0.131967	0.120499	-0.209727	-0.174818	0.0495804	-0.163172	-0.0196701	0.0782297	-0.0260009	-0.141627	-0.0516885	0.251065	-0.180956
-0.0635882	0.604091	-0.0141036	-0.152262	2.2688	-0.0747775	-0.159116	-0.0813576	0.275982	0.232655	-0.178261	-0.307019	0.121214	0.225898	0.223009	0.107759	-0.240905
-0.201221	0.365218	0.385466	0.000824271	1.96917	0.117979	-0.0921955	-0.0943029	-0.280315	-0.307619	0.033656	-0.431121	0.0605706	-0.36021	-0.146224	0.127925	-0.345189
0.272285	0.49271	-0.0245893	0.0130206	2.95087	0.355092	-0.0797512	-0.0562993	-0.224297	-0.0572385	-0.246487	-0.0941147	-0.121782	0.150197	0.283508	-0.00709354	-0.246986
-0.113737	0.483501	0.00495583	-0.268114	1.55283	-0.250429	-0.150679	-0.478934	-0.104816	0.219461	0.360418	0.275224	-0.255469	-0.0933263	-0.360165	-0.394779	-0.143455
0.00128754	0.565294	0.231935	0.0477664	1.26847	0.163744	0.115148	0.040967	0.142901	-0.264406	-0.332108	-0.0241257	0.552629	0.197345	0.037183	-0.0615209	-0.00675124
-0.183771	0.0706502	-0.0331552	-0.0233641	0.14217	0.353913	-0.0880104	0.134668	0.0754534	0.127534	0.000843604	0.319451	0.0405233	0.103252	-0.0621876	0.368272	0.119097
0.0447471	-0.29715	0.285609	0.0652673	0.0637179	0.107862	-0.367749	0.140633	0.11945	0.0883511	0.134561	0.0346436	0.00555628	0.182375	-0.324996	0.307416	0.0300073
-0.116556	0.402175	0.324654	-0.151285	1.58649	0.127999	0.0818963	0.12682	0.152133	0.145481	0.0747697	0.907452	0.0879104	-0.0813875	0.456545	0.0972436	-0.0188651
-0.395159	0.495245	0.0575703	-0.0484954	2.64395	-0.0185406	-0.141685	-0.144263	-0.105666	0.0697753	0.22344	-0.0165014	0.150248	0.00682542	-0.0664997	-0.0880948	0.0107086
0.0352565	1.53543	-0.393297	-0.137739	2.77642	-0.00940909	0.0903156	-0.194018	-0.0651489	1.57318	0.111032	0.405844	-0.276037	0.323816	-0.063555	1.63386	-0.121078
-0.135588	0.223235	0.259005	0.230859	1.45441	-0.226232	-0.215572	-0.194328	-0.202268	-0.226533	-0.258747	0.183831	-0.0568821	0.241675	0.0776835	-0.11022	-0.474557
-0.0369164	0.0253224	-0.394055	-0.111846	-0.500602	-0.215572	-0.26526	0.0209289	0.0199842	-0.188835	-0.00889103	-0.239854	-0.0947331	0.116328	0.24001	0.00231057	-0.135345
0.0981047	1.85532	0.0543223	-0.265729	3.2357	0.646765	0.0523408	-0.153808	-0.0147997	2.16893	0.0427988	0.487908	-0.0452335	0.983881	-0.390919	1.85572	-0.339551
0.126052	2.52503	0.84831	-0.117622	1.78607	1.26985	0.168776	-0.00701845	0.224411	1.58429	0.379511	1.16949	0.152597	1.17853	-0.105752	1.29573	2.11012
0.042627	-0.0457525	-0.174294	-0.162931	-0.213766	-0.410925	0.000710391	-0.0109583	-0.396598	-0.147065	0.0817448	0.0682028	-0.00554207	0.0127693	-0.032772	1.54741	0.0515052
-0.0442615	-0.250415	0.0470622	-0.168736	-0.249678	0.0777005	0.299462	0.0776953	-0.207343	0.0718184	0.498625	0.184627	-0.404096	-0.12428	-0.466993	3.6183	-0.126704
0.00680042	3.69387	0.102849	-0.177141	6.04066	-0.0786984	-0.123323	0.0464072	-0.00219497	0.532971	-0.0431067	0.179408	-0.113497	-0.0163571	-0.0942796	-0.0941536	0.892697
0.00188141	0.126052	0.132995	-0.158946	2.04403	-0.173898	0.122478	0.06763	0.11474	0.299817	0.104821	0.115149	0.0117267	-0.197276	-0.107126	-0.101675	-0.0872719
-0.257106	-0.0114411	0.0722122	0.18091	1.47697	0.120732	-0.0577301	0.0357948	0.235283	0.471338	0.0241631	0.018904	-0.215624	0.129586	0.191671	0.0633736	0.0369727
-0.189843	6.03285	0.275842	-0.215321	5.78007	2.89875	0.0694286	0.0601329	0.0448728	0.786335	0.129087	1.17811	0.191251	-0.468141	0.0160892	3.04556	1.6469
-0.190387	3.40522	0.792598	0.187115	3.65093	0.40934	0.0350014	0.299454	-0.0453463	0.0221637	0.415392	-0.304721	0.129467	0.117166	0.0470923	0.285647	0.0629043
0.0536849	0.0876434	-0.172401	0.0729282	0.629162	-0.152204	-0.198764	0.420708	-0.0753166	-0.186698	0.649801	3.70677	0.339732	-0.0998398	0.548657	-0.166404	1.38958
0.0120444	0.277849	-0.0674115	0.124302	0.605952	-0.245756	0.217413	-0.0537577	-0.00751289	0.450292	0.0110813	0.12893	-0.0131082	0.173658	0.391691	0.483445	-0.240941
-0.303264	-0.053419	-0.00336683	0.0281755	0.184884	-0.121659	0.00666508	-0.222568	-0.153634	-1.5174e-05	0.0615735	0.112181	-0.30786	-0.124119	0.0819959	-0.143531	0.0360164
-0.155845	2.9467	1.03898	-0.241248	6.72092	1.142	0.337409	0.0433381	0.0484548	0.350677	0.316857	-0.0409171	-0.0118367	-0.191043	-0.154404	0.105427	-0.299375
-0.052085	5.33492	-0.0918706	-0.69182	6.98306	0.246714	-0.114868	-0.386253	-0.442347	0.453707	0.0249034	4.17545	-0.0381276	0.512329	-0.219806	4.73925	3.22118
-0.0809093	1.26073	0.150732	-0.26638	1.52099	0.297767	-0.309348	0.0470099	-0.0234213	-0.0351992	0.185059	0.160184	-0.119299	0.0328702	-0.0273569	0.236567	0.102092
-0.370281	-0.142953	0.177579	0.536091	-0.0392638	0.0362123	-0.184576	0.0360577	-0.0494525	-0.00773022	-0.141516	0.609237	-0.134047	2.25666	-0.169205	0.977262	0.0411054
0.284479	1.61242	0.665235	0.0726421	0.47901	0.472858	0.197733	-0.104031	0.254303	0.151095	0.108955	1.52524	-0.0591764	-0.254198	0.115473	2.14158	3.11057
-0.0915724	0.188902	-0.0361258	0.0992306	-0.414807	0.013951	-0.211141	-0.105354	0.248167	-0.207569	0.0876621	0.0848576	0.0134178	-0.184902	-0.013451	1.9108	-0.075507
-0.146573	3.21243	0.0381078	0.267124	3.03817	0.209501	-0.209175	0.0327931	-0.218259	0.0862106	0.108184	1.3154	-0.188526	0.429149	0.0283321	1.68809	1.49083
-0.0261434	1.04347	0.24994	-0.319261	1.43827	0.389689	-0.0217784	-0.0374454	0.0274674	0.24198	-0.00177198	0.738064	-0.00462116	0.272921	-0.134734	1.02079	0.639774
0.100252	-0.0769613	0.00738089	0.186813	0.00131229	-0.186364	0.529296	-0.107158	-0.042026	0.0795695	0.272471	-0.0389998	-0.0206097	0.379949	-0.00304039	0.638322	0.224304
-0.0210233	2.99459	-0.149993	-0.25439	3.02485	0.587392	-0.0583575	0.0322468	0.0190602	0.199173	-0.218237	1.99062	-0.33676	0.168851	-0.0148979	2.35762	2.29186
-0.365632	0.654732	0.0787101	-0.355051	1.71354	-0.0890938	0.258617	0.0260283	-0.0515882	0.0785355	-0.145412	1.41193	0.00353293	0.234205	0.0164257	0.241167	0.170927
-0.182289	3.1045	0.300366	0.13886	2.2501	1.49477	-0.0988819	0.162301	-0.16302	1.03453	0.0384035	1.5544	0.150848	0.262244	0.166062	1.30976	1.66553
-0.396576	0.757277	-0.174335	-0.105189	1.69889	0.194923	0.149105	0.261416	0.274873	-0.0294526	0.181823	0.546164	-0.108041	0.474331	-0.151839	0.129181	0.430719
-0.15391	6.8255	2.48375	-0.22535	16.5346	1.05549	-0.452018	0.153343	0.010923	0.436262	-0.0194176	-0.0314425	-0.200482	0.12626	0.156908	1.12056	0.0910185
-0.0393513	5.09572	0.627216	0.0104709	12.2252	0.561897	0.069308	-0.00167161	-0.215541	6.29151	0.261473	1.61564	-0.167657	1.86426	-0.0534248	5.43555	0.217731
0.250607	1.25768	0.231647	0.167552	2.61957	0.0354197	-0.324894	0.0929196	0.0657439	0.210704	0.0804877	1.16363	0.111865	-0.166389	0.266912	-0.370291	0.496209
0.327111	1.1655	0.572618	-0.116663	1.92288	0.213694	0.0341566	-0.0148497	-0.0717457	-0.047514	0.200999	0.0775409	-0.0898766	-0.244707	0.125433	-0.134875	0.0943277
-0.45818	2.87623	2.19613	-0.266881	2.06703	1.14515	0.115692	0.126721	-0.146438	2.44331	0.935622	1.79517	-0.0498889	0.571297	0.0368364	2.22232	3.7431
0.018021	-0.330506	0.00563459	0.168157	1.11269	0.167483	0.186742	-0.0567989	0.0615536	0.360736	-0.139493	1.97937	-0.064549	1.7245	-0.21309	3.15685	0.0781619
0.0823967	-0.462723	-0.0812165	-0.317337	-0.866172	-0.416988	-0.206441	-0.266601	-0.108422	-0.399367	-0.0254988	-0.149965	-0.259715	-0.00893738	-0.469988	-0.107447	-0.139921
-0.0483416	-0.05554	0.0237926	0.117829	-0.343664	0.149249	-0.431442	-0.299173	0.24775	0.306316	-0.173147	-0.0525351	0.34454	-0.280326	0.119091	-0.0416273	-0.169156
0.0208635	0.0503605	-0.180618	-0.286805	-0.654434	0.112394	-0.118377	0.253546	-0.240647	-0.157481	0.472303	0.70256	-0.530119	0.110932	0.548146	1.39721	0.885187
-0.182554	-0.276223	-0.253348	0.118867	-0.0130945	-0.0189539	-0.0675759	-0.0821759	-0.016232	0.164378	0.231037	-0.37319	-0.503058	-0.00108507	0.1504	-0.227155	-0.445064
-0.217342	-0.0985711	0.150334	0.00269077	0.209176	0.0348521	0.214167	-0.141114	-0.229292	0.0251988	0.138591	0.0750163	-0.0383161	0.0828025	0.231351	0.121536	0.194748
-0.122916	-0.136275	-0.0149371	-0.207056	0.0282281	0.0591666	0.0772028	0.451325	-0.172784	0.099866	0.885815	0.310309	0.170389	0.270773	-0.248667	4.77767	-0.0267767
-0.0140459	0.722156	0.186083	0.216351	2.23822	0.2242	-0.14556	-0.137804	-0.019623	-0.244787	0.128398	0.168844	0.0878081	-0.155714	-0.0815749	0.061359	-0.361123
-0.00178679	0.381593	0.225177	-0.0674678	-0.450795	-0.422426	-0.0512649	-0.0167716	-0.423958	-0.00597882	2.39906	0.13132	0.0579501	-0.07517	-0.23729	8.83281	0.303718
-0.0918205	-0.119067	-0.155196	0.101245	0.312106	0.0194507	-0.0278379	-4.31635e-05	-0.28851	0.213634	-0.00406901	1.43707	0.00572031	1.80918	0.0710657	1.07655	0.250007
-0.460628	4.44859	-0.223266	0.180016	6.5919	0.762926	0.355683	-0.00385014	0.11481	4.18018	0.0767259	1.22814	-0.261408	1.14803	-0.206491	4.23371	0.364421
-0.265062	7.65969	0.473298	0.279952	5.6299	2.27176	0.107015	-0.0876747	-0.0936211	1.74123	0.272446	2.35801	0.168685	0.310856	0.0754731	3.81558	2.17089
0.0422961	1.29635	0.279689	0.0816231	3.97752	0.785717	0.291215	0.118073	-0.0937567	0.334142	-0.202433	2.41854	-0.206478	-0.0455352	-0.032254	0.217306	0.249554
0.00343737	1.33556	0.518686	-0.0418216	2.19901	0.00944546	-0.1095	0.127403	0.083815	0.254174	0.138403	0.362552	0.0593806	0.0164626	0.116885	0.207197	-0.202629
0.0554715	-0.266093	0.207414	0.0369707	-0.374408	0.06065	0.10461	-0.100384	0.454067	-0.133682	0.102741	0.481626	-0.205545	1.70112	0.206427	0.60796	-0.0488029
-0.379983	0.420214	0.260829	-0.0410724	-0.360291	0.05135	0.22627	0.276471	0.135388	0.0784933	-0.172196	2.9861	-0.0111861	-0.00191177	-0.282364	0.308855	0.940133
0.0732733	0.94744	0.0756273	0.108482	1.37359	0.26321	0.0307151	-0.0772098	0.141604	-0.0451234	0.100599	-0.079898	-0.061183	0.0447816	0.231371	0.139657	0.292497
0.0105429	-0.161498	0.407096	-0.0567732	-0.12211	0.185704	0.201385	-0.120947	0.0321167	0.511089	0.332715	0.25085	-0.0389944	-0.427251	0.0980795	0.0175385	-0.163134
0.0947991	-0.00851053	-0.00132599	0.587808	0.101343	0.10409	-0.0168888	0.263839	-0.000897817	-0.344364	0.134248	-0.00786227	-0.0887585	0.0809558	0.172389	-0.125539	-0.0280239
0.0283381	0.165702	-0.071909	-0.0258726	-0.567237	-0.245455	0.0434082	0.272296	-0.0908167	-0.140869	-0.0533907	2.17598	-0.161928	0.589094	0.372833	0.490524	0.498814
-0.320202	-0.236655	0.0259272	0.0270803	-0.559632	0.237772	0.0673763	0.585308	-0.0710684	0.230454	-0.0193047	-0.316674	0.19563	0.107298	0.154449	-0.141958	-0.227185
-0.0445006	0.311812	-0.422624	-0.0916506	1.04725	0.148733	-0.127535	0.129414	0.268112	9.57455	0.131758	1.0434	0.243233	0.331129	-0.132886	0.0793472	0.0866174
-0.112363	0.520668	0.21445	-0.19479	1.68409	-0.216884	0.0200917	-0.323102	0.0162932	4.91127	0.141699	0.121282	0.0277701	-0.0137437	-0.141941	-0.0326301	0.238501
-0.281047	1.10531	1.25042	-0.00200322	1.97463	0.129892	0.27558	-0.0782751	-0.035668	0.983404	-0.183855	0.249679	0.0790915	-0.0309713	0.274784	0.19522	-0.227788
-0.0676628	0.841953	0.86099	0.279658	2.91225	0.871187	0.0351791	0.208924	-0.113	0.266787	0.443855	-0.0894456	0.163848	-0.0811298	-0.0608626	0.189606	0.18399
-0.0144377	-0.191267	-0.299216	-0.0584261	0.325605	0.717417	-0.219865	-0.013858	0.0948254	0.0809803	0.494289	0.246502	-0.209906	-0.346494	0.283425	1.6633	-0.151725
0.204981	-0.00394177	-0.564245	-0.0805535	-0.0350849	1.12484	-0.280204	0.178003	0.163704	0.34321	0.251874	-0.0930229	0.00555001	-0.0369995	-0.157769	1.75362	-0.261085
-0.118937	-0.173639	-0.0191074	-0.0292319	-0.351258	-0.0441274	0.0825753	-0.186207	0.148561	-0.154334	-0.30791	-0.228665	-0.0786127	-0.150087	-0.257501	-0.130421	-0.15441
-0.177725	0.0105988	-0.0786847	0.197501	-0.88648	0.101501	-0.140846	-0.437508	-0.0829838	-0.612817	-0.0180749	-0.227782	-0.0529331	0.705329	-0.513401	0.126719	-0.278835
0.0867443	0.038277	0.139886	0.12716	-0.3603	0.0106097	-0.190468	-0.409912	0.036746	-0.26025	-0.0712571	-0.0122244	-0.0853291	0.168517	-0.0561765	0.0150595	0.0127488
0.212642	1.72841	0.59777	-0.0843796	2.46783	0.48776	-0.126198	0.344287	-0.00839526	0.350958	0.213272	0.300654	0.0324249	-0.20002	0.314477	0.228693	0.301954
-0.0706846	1.2801	0.724229	0.299832	2.28541	0.414042	0.181727	-0.143406	-0.148295	-0.148698	-0.191722	-0.154626	-0.0792363	-0.0580637	0.166638	-0.545835	0.172622
0.00537983	-0.209985	0.230375	-0.116058	-0.455678	0.584658	-0.0453502	0.0734579	-0.1562	0.259417	-0.212602	-0.00337453	0.282227	-0.0123514	0.00104062	-0.273879	0.199382
0.32185	-0.00192496	-0.49492	-0.222591	0.0376896	0.06831	0.00350266	-0.107115	0.189496	0.186902	-0.0257189	-0.0914207	0.0482266	-0.401924	0.108326	0.0511482	0.240238
-0.00178673	0.0720257	0.0706638	-0.00764826	-0.0915695	-0.341153	0.11528	0.072288	-0.0305537	0.239225	0.147643	-0.310277	0.0964624	-0.0557971	0.306528	0.460911	0.080011
0.109933	-0.241494	-0.1007	0.0135652	-0.0671801	-0.163106	-0.02897	-0.164238	-0.00293455	-0.061645	-0.304769	0.166554	-0.119926	0.0150536	-0.00517038	-0.128608	-0.139502
-0.247686	2.44943	0.533614	-0.0374823	6.34721	0.399303	-0.345875	0.12265	0.0131734	-0.220933	-0.488257	-0.300008	0.0247754	-0.21887	0.238605	-0.0136002	0.078647
0.0451435	3.99279	2.65212	0.0472442	17.3253	1.38359	-0.12732	-0.185623	0.247237	0.0265295	0.114156	-0.0564157	-0.262732	-0.141303	-0.083349	-0.00134492	0.283721
-0.263024	0.203164	0.361005	-0.166088	-0.0656831	-0.0379425	0.126377	0.108335	-0.0820478	0.853194	-0.285159	0.378857	-0.15798	-0.123545	0.13544	1.10081	0.0352169
-0.314134	0.227358	0.091687	-0.134606	0.448799	0.0968561	-0.374544	-0.492027	-0.271198	0.220228	-0.234638	0.0254324	-0.336258	0.145847	-0.314935	0.212367	-0.241461
0.214614	1.55572	0.0750354	0.00656834	3.01831	0.371003	0.372439	-0.151411	-0.113835	3.56657	-0.223812	2.69448	-0.267098	0.676349	0.219206	2.98372	0.0681285
-0.142864	-0.115969	0.0632555	-0.219343	0.239974	-0.0238315	-0.0610049	-0.0950066	-0.17883	5.31684	-0.384116	0.493444	-0.433108	0.299011	-0.155992	-0.08781	0.292581
-0.261261	8.34105	2.74402	0.0514438	20.3831	1.50011	-0.335723	-0.0175798	0.0171125	0.220913	-0.0402757	0.0658236	-0.15826	0.226581	0.146031	-0.0221722	0.0910441
-0.265558	2.78073	1.19322	-0.033013	7.24722	0.787073	0.0920941	0.192797	0.0100027	0.0590915	0.220247	0.296512	0.316684	2.8989	0.145918	-0.156235	0.428538
-0.0380674	2.07311	1.17261	-0.0369627	7.69496	0.987122	0.265993	0.306741	-0.197986	-0.114116	-0.396576	-0.277192	-0.158422	2.32662	-0.209135	-0.0828291	0.148702
-0.0589979	0.348469	0.552532	-0.318873	3.22779	0.323129	-0.116234	-0.279677	-0.0405246	-0.145548	-0.420739	0.113944	-0.0287313	-0.221336	-0.119441	-0.274058	-0.37345
0.18714	0.0317731	-0.17135	0.254189	-0.870571	-0.315668	-0.0193814	0.226387	0.0204073	-0.0655887	0.551783	0.00323897	0.213457	-0.0548461	0.570165	0.210474	0.340772
0.314678	0.0496656	0.129377	0.415228	-0.377065	0.149194	-0.102358	-0.0346554	-0.011187	0.101329	0.133256	-0.263631	0.811625	0.337783	0.343301	0.403989	-0.0927109
0.157858	-0.205814	-0.176671	-0.184862	-0.585974	-0.601807	-0.145218	-0.287017	-0.300383	0.118194	-0.296883	-0.542278	0.337599	-0.513672	-0.0382757	-0.423641	-0.366058
0.156004	-0.217155	0.11898	0.0518797	-0.589324	-0.00514586	-0.0258469	0.0452598	0.118351	0.0267717	-0.115339	0.00330064	-0.0897405	0.248639	0.414325	-0.0830719	0.0846248
0.313676	0.096474	0.460393	0.02555	0.615742	0.602372	0.0863326	0.247886	0.188073	0.731361	0.116147	-0.0541957	-0.103291	0.796882	-0.250494	0.986278	0.385627
0.159421	1.03567	-0.0987804	0.234893	3.03049	0.313757	-0.229692	0.234523	0.0146043	2.89777	-0.0483224	1.78448	-0.225447	0.273925	0.0812338	3.12224	0.29023
-0.0481939	1.09889	0.0881832	0.154609	2.50472	0.17766	-0.204464	0.0464316	-0.138811	1.28951	0.0766527	0.79139	-0.0844219	-0.228396	-0.168894	1.4049	0.0448329
-0.0387228	-0.0322362	-0.061525	0.179048	-0.0676741	-0.344708	-0.0982956	0.216198	0.399674	-0.196822	-0.0331958	0.214514	-0.170886	-0.339374	-0.246516	0.0432841	-0.10467
-0.0323112	-0.029706	-0.143403	0.167375	-0.457874	-0.000318088	-0.0877867	-0.00771897	0.133428	0.197819	0.112434	0.389611	0.0273618	0.155359	0.233046	-0.108126	0.108247
-0.118324	1.58664	1.03564	0.182396	1.41136	1.79175	-0.262791	-0.146405	-0.146639	1.56266	0.100866	0.728878	-0.131212	0.313831	-0.107444	1.07679	0.440555
0.203372	2.46171	1.48566	-0.00272425	2.20807	2.14271	-0.765323	-0.334618	-0.14622	2.14202	-0.051371	0.592701	-0.36922	1.01001	0.0382982	2.32459	1.04682
0.0441653	-0.319229	-0.0111754	-0.0928946	-0.574412	0.22633	0.087895	-0.0505114	0.0986326	-0.527676	0.378711	-0.0639955	0.0624046	0.0671045	0.423028	-0.225882	0.0660063
0.155895	0.639849	0.193826	0.128179	0.158942	-0.222882	-0.369337	0.19268	0.0293859	0.411379	-0.280862	0.292594	-0.0686551	-0.194261	0.314028	-0.00932788	-0.213958
0.147745	0.306811	0.435891	0.0879399	1.47531	0.110674	0.153917	-0.142524	0.280144	0.00837949	-0.314098	0.378024	0.120338	-0.0565938	-0.203892	-0.0624745	0.396066
-0.403384	0.233783	0.0844727	-0.0991261	2.87131	-0.75866	-0.0595133	-0.18017	-0.634057	-0.00653819	0.124295	-0.232021	-0.164102	0.41599	-0.0961625	-0.384411	-1.19377
0.0360311	0.154217	-0.00612614	0.318124	-0.238006	0.274857	-0.10753	0.238495	-0.0921855	-0.0493827	-0.153128	0.510329	0.237318	0.0447414	0.10713	-0.0243014	0.350277
0.203912	-0.00196007	-0.100077	-0.0262538	0.438604	-0.115639	0.117763	-0.466705	0.102144	0.0446933	-0.367007	-0.34417	-0.12227	0.594891	0.0146411	-0.237932	0.138807
-0.403773	-0.0502476	-0.0441949	-0.364944	-0.00812741	-0.369367	-0.268015	0.26991	-0.00271736	-0.209961	-0.374973	-0.00105117	-0.0015092	0.0623471	0.382364	-0.031433	0.00882412
-0.0745288	0.378831	0.0688978	0.113627	1.99109	-0.137066	-0.0552211	0.136504	-0.210108	0.0451468	-0.0188262	0.0725271	0.074419	0.184827	0.0157867	0.079694	0.144931
0.0876738	-0.0301134	-0.40919	-0.0626187	0.783984	-0.0982602	-0.280857	-0.12029	0.320813	-0.253821	0.16583	-0.260761	0.220416	2.03531	-0.349777	0.108514	0.244411
-0.209957	0.101267	0.0936803	0.0536665	1.47322	0.245815	0.351156	-0.00815792	-0.244986	-0.0608615	-0.210414	-0.129587	-0.218888	1.67785	-0.201254	0.0909472	0.32488
-0.319166	2.50025	0.753243	-0.102922	5.50579	1.4192	-0.0485128	0.140106	-0.0136857	1.04225	0.233252	0.83584	-0.384728	-0.0350826	0.057392	1.28363	-0.0907666
-0.157475	1.35462	0.291821	0.0866876	5.19477	0.390394	-0.0818853	-0.0796669	-0.0148868	0.685221	-0.236496	0.0744718	-0.327097	-0.102346	-0.159906	0.554678	0.0229889
-0.209154	-0.0690605	0.302993	-0.022996	1.04323	0.124875	-0.00835837	0.238684	0.158595	0.461085	-0.0417658	-0.26075	-0.121738	0.518595	0.526928	0.0650605	0.454893
0.19737	0.267916	0.174886	0.201021	2.09683	0.251815	0.344875	-0.0364939	-0.327434	0.417051	0.0741926	0.114285	0.0886523	0.907574	0.316965	-0.13863	0.397897
-0.0719639	0.958835	0.210213	0.0201415	2.24971	0.331703	-0.176897	0.254109	0.300987	0.394172	0.228248	0.201492	0.183307	-0.00976694	0.319705	-0.0218853	0.258156
-0.0831652	-0.137736	-0.0310445	0.0872476	-0.186578	-0.22669	-0.400328	-0.0688694	-0.176244	0.0475248	-0.0560468	0.420443	-0.267932	-0.23749	0.000908124	0.0401868	-0.107466
-0.0544572	0.0695277	-0.0459695	0.0925079	0.0979535	0.422663	-0.21665	0.129884	0.0580439	0.475672	-0.0524322	0.280224	-0.0251541	0.210287	0.0475711	0.16041	-0.350982
0.00968701	-0.0999613	0.111841	0.193652	-0.492634	0.216049	-0.149289	-0.400425	-0.214089	-0.278379	-0.270938	-0.200283	0.0787108	-0.132812	0.0121882	0.0151894	0.146048
-0.167272	0.404131	0.329757	-0.282012	1.55531	0.0603651	0.243579	-0.0512271	-0.278176	0.940525	-0.462114	0.199538	0.168467	0.104372	0.0758634	0.0822804	-0.0520098
0.203129	0.251245	-0.181275	-0.0585983	-0.344986	0.572937	-0.0420064	0.206648	0.370528	0.153918	0.14969	-0.0306248	-0.412763	-0.102895	0.00398936	0.0564404	-0.271989
0.134646	0.441747	0.309629	-0.200025	1.28153	0.240959	0.298003	0.0357682	0.1244	0.219171	-0.0408138	-0.0468023	0.26801	0.53563	-0.133637	0.0536823	0.166616
0.00394956	-0.219092	0.468534	-0.0151734	0.773916	1.18129	-0.0972876	0.209735	-0.180176	0.0532915	0.160012	1.70332	0.533793	-0.240402	0.297078	0.978777	-0.0764137
0.089537	0.594626	-0.0862614	-0.320618	0.602182	-0.188162	-0.11898	0.00466618	-0.14224	-0.200714	0.0914133	0.238701	0.026379	-0.0929733	-0.0390214	-0.10177	0.397174
0.322651	0.0968667	-0.0481836	0.192558	0.580231	-0.0272953	0.170939	0.367428	0.157493	0.853125	0.2744	0.505104	0.0357179	1.10058	0.386579	0.00797239	0.416352
0.168317	-0.0160785	0.0348691	0.0239703	0.325193	0.270519	0.029332	-0.160429	0.266843	3.58155	0.0380821	0.906742	-0.0307062	0.0463589	0.312432	0.113079	0.289359
0.409665	0.685107	0.131818	-0.063375	0.479615	0.269969	0.34745	-0.474731	-0.321161	1.09551	-0.241242	0.616922	0.371691	0.596554	-0.290117	0.572177	-0.117998
-0.555361	-0.69924	-0.969377	-0.558856	0.85949	-0.403404	-0.191024	-0.631826	-0.785602	-0.463441	-1.4088	-0.0409987	-0.194634	0.457726	0.151439	2.3163	0.714435
-0.0510419	2.20338	0.760641	0.171741	11.8193	2.31425	-0.312566	0.748038	-0.195018	0.575403	0.322608	0.379527	0.336832	-0.0156386	-0.0645861	0.375616	0.257553
0.327253	0.991009	-0.0155486	0.288072	7.57874	1.6504	-0.231363	0.500789	0.308624	0.329497	0.236402	-0.0548296	0.563928	0.223796	-0.0820014	0.0901407	0.349027
-0.345147	0.57738	0.166201	-0.360769	6.21442	1.07245	0.167595	-0.761427	-0.258312	-0.499905	-0.466114	0.0207768	-0.212779	-0.694158	-0.574752	-0.482442	-0.0834184
0.21192	0.818391	0.278582	-0.115373	5.16614	0.935036	0.164701	0.336447	-0.250326	0.110289	0.100277	0.0921361	0.448001	2.79754	-0.500618	-0.0909366	0.728712
0.153033	0.814424	0.17392	0.0845741	3.68978	0.974558	-0.00684965	0.18048	0.353306	-0.0660804	-0.130392	-0.2856	-0.263736	0.171524	0.298479	-0.0970666	0.281249
-0.431964	0.42915	0.345471	-0.10232	2.63811	0.870828	-0.228723	-0.136084	0.174584	-0.282407	0.0254129	0.142012	-0.166448	0.181533	-0.0775569	-0.0485764	-0.145715
0.364237	0.23452	0.0765412	1.05321	-0.282687	0.116934	0.0306215	0.607447	1.04455	0.47237	-0.0289014	0.202652	-0.0529106	0.256002	0.487342	0.83656	0.453585
-0.195321	0.128502	-0.316384	-0.0151217	0.786536	-0.12855	0.160419	-0.0653026	0.0454975	0.628416	0.0521621	0.149497	0.171315	-0.13185	-0.0234599	0.0986643	0.038288
-0.0194305	-0.211274	0.1884	0.158315	0.286889	-0.102293	-0.0242429	0.115231	-0.0504857	0.825342	-0.076983	-0.176266	0.119971	-0.0299259	-0.336093	-0.0812438	0.0883268
-0.102677	0.29216	-0.207307	-0.0813625	0.166072	-0.129341	0.049922	0.214693	-0.250313	2.10205	0.08822	0.452047	-0.229539	0.0357166	-0.20558	-0.0435504	-0.0767388
0.232806	-0.162182	-0.277645	0.118791	-0.169123	-0.00749515	-0.0954597	0.452894	-0.0368965	3.27257	0.407799	0.802564	-0.0798324	0.0589752	0.0570806	-0.187604	-0.0731157
0.134604	0.248026	-0.276338	0.473645	-0.0306177	0.0478143	0.118321	-0.173229	0.361082	0.362688	0.283827	0.320764	0.130331	0.188951	0.608442	0.355771	0.252421
-0.146463	0.453713	0.308839	-0.148903	2.12242	0.766772	-0.104179	0.136634	-0.21011	0.415797	0.104975	-0.0342134	-0.00829783	-0.128645	0.25035	-0.0539755	-0.12031
0.090083	-0.0683532	-0.0619888	-0.198277	-0.451373	-0.552071	-0.218328	-0.378783	-0.157064	-0.518295	-0.216819	-0.298153	0.10768	0.0351053	0.412464	-0.24835	-0.112238
0.0747998	0.870542	0.313024	0.0208741	3.79266	0.940833	0.00109731	-0.168775	-0.318168	-0.118527	0.185135	-0.326058	-0.0484731	-0.0981335	-0.00133245	-0.000345469	0.0415885
0.187225	-0.158145	-0.194635	-0.315303	1.96424	-0.228097	-0.297166	0.24794	-0.0286183	1.50388	-0.502514	1.39227	0.279067	-0.209989	-0.115013	-0.0285426	0.227016
0.189395	-0.116654	-0.00671866	-0.210574	-0.0589807	-0.313823	-0.050915	0.130373	0.0624353	0.0162194	0.305707	-0.284825	-0.0893898	0.0195854	-0.378879	-0.414662	-0.48102
0.0823055	-0.114301	0.0417156	0.000407652	-0.190178	-0.00765336	0.03685	0.000746875	-0.146588	-0.0487587	-0.0607344	0.0159046	-0.0476794	-0.156238	-0.101912	-0.564137	0.269134
0.058063	0.201225	-0.22395	0.226425	-0.583301	-0.307945	0.201679	-0.186541	-0.176257	-0.565999	-0.250657	0.0842782	-0.380215	-0.0780708	-0.510678	-0.261188	-0.195042
-0.0235331	0.0943911	0.175851	0.272261	-0.174233	0.140637	0.212827	-0.0281566	-0.265606	-0.0906347	0.0582231	0.11596	0.159085	-0.19608	-0.395823	-0.150042	0.339533
0.0349335	-0.0368406	-0.305068	-0.227411	-0.00373295	-0.241432	-0.35952	-0.239144	-0.138669	-0.169884	-0.302273	-0.527188	0.00898945	-0.134874	-0.598224	-0.576832	-0.51503
-0.058456	0.426413	-0.147897	-0.157356	1.51172	0.201016	-0.123527	-0.0753847	-0.0913918	1.07413	-0.231688	1.10512	-0.449239	0.413861	0.16704	0.953314	-0.0477236
0.0539461	-0.46002	-0.329501	-0.298736	-0.253171	-0.117351	-0.141496	-0.299086	-0.454632	-0.724734	0.135469	-0.238212	-0.090396	-0.178611	-0.206644	-0.378482	-0.27769
-0.113189	-0.404763	-0.0855844	-0.027765	0.0618408	0.305164	-0.0869436	-0.0497704	-0.13911	-0.0172931	-0.131251	-0.0819627	0.148996	-0.149456	-0.379918	-0.068005	-0.214101
-0.190504	0.0506679	0.308445	0.353611	0.128083	0.0353244	0.0134745	0.347759	0.124208	-0.0318707	-0.0861204	-0.288433	0.112159	-0.148107	-0.137731	-0.0883559	0.147382
0.0643707	0.0259992	-0.013184	-0.0595615	-0.200968	0.121825	-0.188595	0.24896	-0.0641085	0.0296628	0.150855	0.0748221	-0.0416685	-0.248827	-0.200198	-0.300462	-0.0246634
-0.0306012	-0.380228	0.0899251	0.0770755	-0.156597	-0.168212	-0.26018	0.0602809	0.0279382	-0.109675	-0.108651	-0.0775155	0.122486	-0.0844982	-0.464302	0.0107441	-0.00514445
-0.107916	0.0114766	0.159049	0.0836169	-0.1646	0.360353	0.208977	-0.126448	-0.0705508	0.697435	0.0702723	0.35596	-0.0932378	0.184543	0.747245	0.302917	0.606146
-0.17423	-0.018601	-0.358542	-0.142275	-0.244278	0.189218	-0.128317	0.0677624	-0.218964	-0.313074	-0.104798	-0.276525	0.197165	-0.182111	-0.348086	-0.402432	-0.108091
-0.239033	7.13465	1.2882	-0.55614	6.83022	-0.270629	-0.214873	-0.144638	-0.0146273	-0.126858	-0.0536996	0.366965	0.0489489	0.0690319	0.20037	-0.612998	0.603722
-0.211342	0.371737	0.108517	0.106895	0.224599	0.389875	0.121682	0.375826	-0.274585	1.81298	0.120311	0.48351	0.33317	0.70896	-0.0628802	-0.041508	0.941137
-0.139397	-0.0824917	-0.203906	0.0371147	0.197276	0.00405047	0.31593	-0.049836	0.227393	0.269808	0.1093	0.214625	0.0190442	-0.101209	0.207243	0.0228114	0.426138
-0.026043	-0.0213731	-0.0498088	0.310695	-0.165889	0.45255	0.472283	0.243848	0.160265	1.15814	0.513027	-0.123286	-0.192773	0.214103	0.540547	-0.277646	0.264379
-0.15323	0.719323	0.390657	-0.212679	1.72314	-0.360607	-0.178761	-0.0772562	-0.114626	0.197993	-0.0382863	0.93034	0.0426529	-0.0161328	-0.27381	0.160095	0.607965
0.00837514	0.705629	-0.0634883	-0.212759	0.760966	-0.390994	-0.267242	0.523136	-0.133696	0.0338055	0.0574702	0.424734	-0.109671	0.403962	0.0839148	0.164371	0.108293
-0.0402436	2.51415	1.21846	-0.0345076	2.82383	-0.108081	-0.020746	-0.0285433	0.311405	0.236157	-0.250018	0.362095	0.173592	-0.120329	0.200366	-0.0345135	0.137452
0.057688	3.01062	0.923386	0.0557436	3.47425	0.183518	-0.0607092	0.226519	0.251462	-0.179932	0.12468	0.0463147	0.241216	-0.116397	0.341233	-0.151962	0.263342
-0.0883748	-0.0545062	-0.222382	0.0709511	-0.173877	-0.131238	0.224602	0.406005	-0.14789	0.00226285	0.469611	-0.143208	-0.593175	-0.292562	-0.293629	-0.133671	0.374591
-0.253427	0.0776681	0.132963	-0.0130593	-0.205255	0.186019	-0.0119259	0.103604	0.0603823	0.478403	-0.00683066	5.36669	-0.413394	-0.0546792	0.218973	-0.271566	4.09281
0.0193044	-0.0809032	0.416991	0.376588	0.0255659	0.378234	-0.10908	-0.0344893	0.263305	0.34019	0.216826	2.59893	0.0121194	0.0044697	-0.0770729	-0.051132	1.27356
-0.0843533	0.281362	0.237242	-0.0928431	3.23973	-0.262457	-0.175846	-0.0951596	0.275016	1.29542	-0.116339	4.61835	-0.072408	5.8968	-0.031114	3.79885	-0.21342
-0.0284389	0.109109	-0.0522001	-0.04819	-0.0441628	0.254654	0.101521	0.115305	-0.139748	-0.299126	-0.0776682	0.611092	-0.309223	0.504995	0.250422	0.158816	0.145715
-0.211008	0.31152	0.0665756	-0.0691378	1.70117	-0.149132	-0.220679	-0.090527	-0.00457427	0.159416	0.0256744	4.81142	0.284873	11.5303	-0.299595	5.75578	-0.104291
-0.155202	-0.0952157	0.783119	0.186744	0.202863	-0.207814	-0.33831	-0.616305	-0.16506	0.341098	-0.161899	-0.221315	0.178946	-0.00420171	0.578264	-0.22486	-0.264368
-0.212223	2.15381	0.0591461	-0.167712	2.62094	0.774241	0.0135042	-0.231814	-0.0440669	1.62057	-0.0885307	1.3779	-0.276735	1.8987	-0.228213	2.07479	0.197817
0.1691	0.160911	0.270019	0.21431	-0.0179704	0.123772	-0.0849829	-0.291932	-0.0759646	0.0399458	-0.170078	-0.341773	-0.0322394	-0.0828659	0.295328	-0.303273	0.0245813
-0.32849	0.485467	-0.543099	-0.738314	0.848936	-0.127699	0.0530854	-0.041897	-0.291991	0.404775	0.284188	0.0601674	-0.433938	0.451432	-0.451363	0.794402	-0.244314
0.0697694	-0.211338	0.0647622	0.0259296	-0.363635	-0.0713886	-0.0692064	-0.232558	-0.233136	-0.00709917	0.116717	0.0583005	-0.100966	0.350812	0.0199553	-0.241978	0.0534554
-0.0177641	-0.28909	-0.29859	-0.165487	-0.371	0.179276	0.144604	0.234167	-0.235384	-0.113122	-0.153643	0.0474184	0.0521463	0.452398	-0.148133	0.0922373	-0.106217
-0.126337	-0.0251636	-0.195322	0.0234217	0.0241143	-0.139836	-0.0928087	-0.0135367	-0.0856748	-0.00203352	-0.0606283	0.47908	0.379171	-0.169983	0.0477535	0.287462	-0.149148
-0.101491	3.4003	-0.242708	-0.179833	2.88554	0.491099	0.0877306	0.226134	0.099074	0.9949	0.20797	1.32587	-0.126361	1.76202	0.0708599	0.397696	1.04191
0.0606009	1.14458	0.128254	0.0376669	1.30311	-0.271736	-0.396799	-0.172272	-0.172319	0.519881	0.113684	5.02036	-0.386698	0.0397134	0.229526	0.0316782	1.10816
-0.0936165	0.034264	0.22069	0.180806	0.135394	-0.317204	-0.0325369	0.568826	-0.0399756	2.70027	-0.219777	-0.111393	-0.0088516	0.615651	0.591725	-0.819725	0.0409161
-0.258552	-0.0600742	-0.380696	0.155807	0.427673	-0.282051	-0.187835	-0.0507592	0.0965794	-0.0934785	-0.0952569	1.03957	-0.151237	7.06337e-05	-0.216299	-0.382872	0.974073
-0.128826	0.197748	-0.100622	0.10586	-0.199948	-0.00212596	0.249328	0.209028	-0.242587	0.00328994	0.548194	0.361822	-0.151865	0.0417941	-0.31553	0.135873	-0.235474
-0.136695	0.057792	0.23663	-0.242329	-0.154952	0.354488	-0.482079	-0.0735876	-0.247635	0.0284666	-0.00533062	-0.0156063	-0.0202791	-0.348947	0.164724	-0.26831	0.059337
0.109564	2.50006	0.875012	-0.120307	2.72515	-0.116679	-0.108188	0.357163	-0.272638	-0.106446	0.259344	0.165911	-0.294046	0.0125572	-0.024993	-0.169585	0.086909
-0.225419	0.309616	-0.294982	-0.0409649	0.460208	0.082938	0.116501	0.013713	0.240955	0.0614172	-0.145459	-0.0732532	-0.247625	0.611879	0.191927	0.376022	-0.148925
-0.280716	-0.0185784	-0.0826746	0.127932	-0.442832	-0.114034	0.0361843	-0.0136174	0.0149953	-0.0894851	0.184194	2.58668	-0.0540308	-0.25804	0.146114	-0.124935	0.838048
-0.0554802	0.0448507	0.0460834	0.344852	0.0316516	-0.0818416	0.0384589	0.175757	-0.033308	-0.25479	0.0572876	2.17868	-0.15444	-0.208478	-0.0857371	-0.317455	0.905664
0.027651	0.898246	-0.402668	-0.082159	1.09794	0.100645	-0.194172	-0.357682	-0.279783	0.304434	0.0558547	0.0140385	-0.297305	0.601908	0.0673134	-0.196068	0.48804
-0.147264	0.140938	-0.446469	-0.133636	0.0238113	-0.132807	-0.408752	-0.219477	-0.0678351	0.0301444	0.318295	0.554054	-0.285881	1.05029	0.014418	0.693237	0.441938
0.0300072	-0.272893	-0.0370431	-0.422704	0.291557	0.0877089	-0.153429	0.175458	-0.331165	0.0216066	-0.0816958	0.148105	-0.0881218	0.10679	0.180885	-0.0726241	-0.330885
-0.0720577	0.0893127	-0.154823	0.0365847	-0.115719	0.494005	-0.158287	0.280685	-0.0422974	-0.427035	-0.162276	2.38117	-0.18758	-0.225023	0.110322	-0.19521	2.09477
0.0244896	-0.075278	0.19747	0.182446	0.373254	0.0479146	0.189251	0.286371	0.282731	0.226507	0.311196	3.96344	-0.00270559	-0.245801	0.496328	-0.223527	3.082
0.050896	-0.0478628	0.00702149	-0.2874	-0.195015	-0.00433372	0.177577	0.235261	-0.054536	-0.284833	0.261004	1.69402	-0.189596	-0.520422	-0.407754	-0.000349846	0.647439
-0.0877646	0.0518104	-0.470936	-0.0470074	-0.34222	-0.0777535	-0.358051	-0.118129	-0.288732	0.0377398	-0.208719	0.898378	-0.403718	-0.146021	0.0462486	0.13837	0.754764
-0.0367975	-0.198401	-0.39507	-0.197902	0.207626	0.212113	-0.0197997	0.157365	-0.274203	-0.0824032	-0.0411709	0.0479912	-0.203843	-0.0547751	-0.301172	-0.296435	0.0969408
-0.161113	-0.308931	-0.162723	0.381227	-0.312039	-0.0293456	-0.237366	-0.160682	0.0298183	0.283496	0.0150656	-0.252918	-0.102225	0.292864	0.159485	-0.121382	-0.052406
0.106487	-0.0272702	0.19656	-0.250303	0.135001	0.107479	0.0648427	-0.111871	0.029173	-0.292396	0.00437077	0.11583	-0.271382	0.0162414	-0.255666	0.011927	-0.191328
0.0113849	0.560183	-0.0804217	0.142658	0.18791	-0.0792953	-0.0129011	0.072444	0.21039	-0.0857052	-0.209152	0.451626	-0.182542	-0.284826	-0.166478	0.00977609	0.16295
0.0113071	0.137917	-0.457414	-0.0901929	0.253904	-0.184278	-0.0652255	0.0213895	-0.150827	-0.1236	0.340418	-0.220266	-0.285292	0.299782	-0.207417	-0.00104014	-0.143513
-0.218351	0.120187	0.0195941	-0.23174	-0.544997	-0.44414	0.160532	-0.190173	-0.378092	0.0599882	0.212941	-0.155333	-0.411347	-0.0463186	-0.196809	-0.0699437	0.116797
-0.247209	-0.301603	0.0273687	-0.19648	-0.34394	-0.236962	-0.0958456	-0.105899	0.230833	0.185893	0.0923535	-0.261244	-0.404485	0.273566	-0.0269035	-0.0795755	-0.0651735
0.0116056	-0.153685	-0.127111	-0.247988	-0.121359	-0.0764692	-0.0619543	0.12021	-0.108504	0.0847874	-0.386578	0.174495	-0.0574306	0.03158	-0.201285	-0.0601427	-0.239202
-0.124025	-0.0594253	-0.0250109	0.245561	0.435966	1.0192	0.366901	0.275463	0.001521	-0.0605293	0.0049785	0.0141328	0.323319	0.0638113	-0.208508	-0.515716	0.202662
-0.115977	0.404296	0.00431545	0.0373271	0.338352	-0.304611	-0.130012	-0.075576	0.0657467	-0.0347865	-0.0573348	1.44079	-0.718761	0.00265612	0.168328	0.207488	0.478961
-0.0418306	-0.265037	0.103945	0.238563	0.230757	-0.0860298	-0.0710766	0.121911	0.0233455	0.280175	-0.133628	0.338797	0.1914	-0.23081	0.263278	0.194504	0.112584
-0.0469651	-0.114638	-0.195031	-0.219364	-0.039646	-0.443323	0.203825	0.163432	-0.00530067	-0.10695	0.0201866	-0.176411	-0.270526	-0.186142	-0.166632	0.0250751	-0.272981
-0.0835797	0.185114	0.0311989	0.10491	0.849719	-0.258137	-0.401101	0.13375	0.177433	0.191749	0.163767	0.171835	-0.114174	-0.135117	0.198854	0.475122	-0.177161
0.00585504	0.0909762	-0.407709	0.267743	0.129897	-0.0443636	0.137758	0.411255	0.0187412	0.606441	-0.186203	1.04156	-0.0229155	-0.119224	0.144682	-0.172657	0.852934
-0.204777	-0.0895146	-0.0854272	0.325375	0.202763	-0.094023	-0.265879	-0.176649	0.12661	0.602846	-0.157389	1.00461	-0.131474	-0.221901	0.307587	-0.255868	0.523862
0.0471857	0.518533	-0.193291	-0.232205	0.789164	0.00122075	0.248224	0.23827	0.317677	0.773499	-0.148538	0.0606657	-0.00610416	0.442814	0.140261	0.0668112	0.576078
0.0397689	0.626114	0.0543724	0.305933	0.697732	-0.23018	0.100599	0.564426	0.110839	0.396755	0.0201658	0.836086	-0.106278	0.0843731	0.0786105	0.0545393	0.576366
-0.0354869	0.0576142	-0.287953	-0.10815	-0.108787	0.0384889	0.0521932	-0.0552538	-0.175278	-0.0226759	-0.442421	0.252392	-0.0258969	-0.121098	-0.168257	0.0594562	0.00430108
0.0643243	-0.0274819	0.0818297	-0.173443	0.0122338	0.0682963	-0.143647	-0.0221409	0.103569	-0.349925	0.254233	-0.0701368	-0.134096	-0.335306	0.151771	0.400121	-0.197691
-0.266151	0.114028	-0.303733	-0.349024	-0.0242677	0.00676365	-0.099235	0.00572881	-0.0576967	-0.106209	-0.20306	0.132152	-0.0139048	0.282549	-0.181645	0.31048	-0.24663
0.318725	3.6534	0.152948	0.0765936	4.49131	-0.852427	-0.831699	0.138892	0.312269	-0.0448659	-0.0272077	0.0684882	-0.111398	-0.0106737	0.18228	-0.152988	0.0496256
0.143008	1.57412	0.0862716	0.115232	3.44249	-0.0613976	-0.614892	-0.367819	0.174647	0.394412	-0.064199	0.195477	0.0561422	0.228639	0.459981	-0.0218181	0.22056
0.146428	0.909642	-0.456829	0.0449953	1.08579	-0.0841519	-0.556515	0.0882102	0.385766	0.251849	0.0521955	-0.0719312	0.0630208	-0.178858	0.13626	0.0728364	0.283759
-0.169401	1.53858	0.0477674	0.178029	4.92348	-0.240624	-0.665949	-0.0409831	-0.0771896	0.128235	0.328572	0.149678	-0.136183	-0.050566	0.337757	0.10382	-0.101346
-0.372521	0.0873799	0.316431	0.0139587	0.373967	0.307223	-0.376524	-0.039459	-0.0336252	-0.0388093	-0.14002	3.45167	-0.795986	-0.0451532	0.262049	0.193054	2.2347
-0.080266	-0.0103936	-0.0707981	-0.326926	-0.0917096	0.102673	0.100931	0.149006	-0.220975	-0.653962	-0.377501	-0.0453792	-0.368345	-0.0991025	-0.00801034	0.022261	-0.329842
0.060732	1.78688	0.158548	0.171748	1.57411	0.273421	-0.0613161	0.0400962	-0.327485	-0.223067	0.19062	0.173585	-0.177342	0.14678	0.154995	0.333851	0.284958
0.00852769	0.138162	-0.156595	-0.0871704	0.210961	0.309595	-0.0953356	-0.221318	-0.155586	0.0280704	0.290791	0.246209	-0.0626378	0.449282	-0.185082	0.385604	-0.0594139
-0.112745	1.38333	0.446032	0.137409	1.59017	-0.170799	-0.256514	0.237047	0.144806	-0.145304	0.159956	-0.190271	0.0259165	0.195133	-0.0873595	-0.152933	-0.0663765
-0.249762	0.196128	-0.343405	-0.375295	-0.077589	-0.100453	-0.0187564	-0.0599516	-0.208371	0.0861821	-0.0191227	-0.13738	-0.0955531	0.0285628	-0.351575	0.085319	-0.054284
0.066563	-0.120544	-0.270768	-0.381855	0.168262	0.181029	-0.138579	0.0413987	0.0417679	-0.145816	-0.064243	0.931381	-0.295361	0.0446269	-0.296321	-0.414703	0.212629
-0.135452	0.0858357	-0.354589	-0.0729203	-0.228365	-0.142899	-0.173354	0.164267	0.25389	0.0609565	0.0665668	0.724002	-0.18453	-0.0814249	-0.376939	-0.116735	0.780058
0.213994	-0.097107	0.174067	0.156697	2.27427	-0.0938554	0.407643	0.345312	0.288026	-0.0445357	-0.0922763	0.881868	0.308445	0.163627	0.249386	0.622795	0.0181786
0.0179359	-0.248079	-0.608555	-0.435097	-0.235305	0.00424849	0.423869	0.13225	0.0813397	0.0111135	0.0746656	-0.098011	-0.346385	0.156874	-0.205321	-0.10784	0.126729
-0.118968	0.329654	-0.5025	-0.271673	-0.312038	-0.204462	-0.131271	0.338542	0.0747156	-0.0395538	-0.211026	0.118714	0.0495037	-0.236745	-0.114367	-0.0188551	-0.0280315
0.0379095	-0.498199	-0.330147	0.0120719	-0.19559	0.152246	0.178624	0.00472595	-0.213883	-0.167343	0.0493773	0.1928	0.155825	0.0737304	-0.304194	0.165861	0.557571
0.113616	-0.277704	-0.119504	-0.0878833	-0.298049	-0.431586	-0.0465494	0.10064	0.122422	0.0130129	0.185879	0.200637	-0.0406515	0.0305209	-0.00276625	-0.053724	-0.0715754
-0.0551104	2.77499	1.58757	0.0510978	3.24553	-0.0100349	-0.201258	-0.116041	0.0224479	0.636504	0.578986	0.215701	-0.240563	-0.142791	0.408383	0.276841	0.367417
0.162315	1.8741	0.990547	-0.147512	1.55502	0.0696168	-0.302124	0.0211215	-0.217719	0.265294	0.056521	-0.183493	0.15052	-0.204106	-0.320212	0.263276	0.195158
0.0596684	-0.204077	-0.265175	-0.109901	-0.285645	-0.0870812	-0.313548	-0.235792	-0.441268	0.184052	0.354283	-0.466948	0.00537603	0.0450875	-0.0367085	-0.119567	-0.0314412
-0.190039	4.19161	-0.0508211	-0.134285	3.29313	-0.494702	-0.353745	-0.0209921	0.255224	2.64191	-0.049747	0.856142	0.152396	2.08395	-0.598892	3.06475	-0.213738
-0.108392	0.564686	-0.0470131	-0.247018	0.752266	0.192195	0.246357	0.0487597	-0.0420581	0.345086	0.333731	0.209742	-0.207175	0.594971	-0.24867	0.378752	0.0649378
-0.0726578	-0.257228	-0.164032	-0.145649	-0.484409	0.0618449	0.242656	0.198435	-0.806043	-0.47671	0.134236	-0.23692	-0.39164	0.139351	-0.184113	0.0169479	0.251559
-0.0312339	-0.124465	0.763726	0.414803	0.31387	0.0244088	0.0693503	0.0231061	0.360485	0.0674286	0.133175	0.015711	0.574502	-0.0303171	0.439395	-0.283726	0.103295
-0.208702	0.0159051	-0.0694326	0.028262	4.55369	0.0952321	0.0552575	0.157211	0.0662418	0.0341622	0.282569	0.540337	0.114868	0.827295	0.0946731	0.44798	0.0696686
0.0417056	0.802391	0.141089	0.100441	0.649454	-0.0171508	-0.0407774	0.203531	-0.0302004	0.147889	0.322491	0.0900258	-0.0188208	-0.0524871	0.396155	-0.0681495	0.0451016
0.0411803	-0.550369	-0.159626	-0.176783	-0.324753	0.0847876	-0.0824948	-0.0211656	-0.136022	-0.327186	0.0999814	0.0543797	-0.127638	0.166868	0.165814	0.0821102	-0.440902
0.143454	0.114724	-0.185529	0.0024477	-0.195041	-0.303311	-0.0127519	0.154204	-0.0259142	0.365695	0.0780627	0.212932	-0.194345	-0.00469264	0.0823564	-0.0353238	-0.019963
-0.230463	0.0992073	0.0443591	-0.0605051	-0.538809	-0.246898	0.0231352	-0.383264	0.0240123	0.132871	-0.00999927	-0.297661	-0.177702	0.200653	0.326985	0.347516	-0.112196
-0.0203862	0.174704	-0.164437	-0.264412	0.158177	0.193977	0.114856	0.224352	0.107604	-0.130049	0.203602	-0.202672	0.280297	-0.0424194	-0.3014	0.640956	-0.198088
-0.0844333	1.71189	-0.0680349	0.123017	1.31508	-0.149147	0.041924	-0.207095	0.374351	-0.0296599	-0.156751	0.259546	-0.420596	-0.308452	-0.0912563	-0.306858	0.336889
-0.00484935	3.34105	0.480562	-0.0240548	2.14709	0.760239	-0.0658259	-0.0609436	-0.0986222	-0.506143	-0.191188	0.609635	0.114198	-0.400307	0.040942	0.104685	-0.331413
0.110108	5.91445	-0.396492	-0.586926	3.30571	-0.136331	-0.219159	-0.19761	0.00799019	0.553746	0.0118119	0.874842	-0.23781	-0.137951	0.361473	0.14849	-0.0456538
-0.221008	1.44647	0.154516	0.424131	0.358997	0.08975	0.118634	0.129466	-0.06213	0.0349877	0.259708	0.142944	-0.127088	-0.370441	0.184558	0.345546	0.180501
-0.224448	2.37473	0.207627	-0.0238709	3.07212	-0.424745	-0.277098	-0.0682472	0.185431	-0.0046519	0.134349	-0.111675	0.152538	-0.0234464	-0.0376924	0.122031	0.135083
0.0743917	2.34834	-0.315812	-0.547282	2.73511	-0.0410946	0.076275	0.176505	0.168928	0.841351	-0.0811881	0.60689	-0.293438	0.423778	-0.125712	0.160346	0.0357343
0.0240133	8.00856	-0.217144	-0.940861	4.58408	-0.478054	-0.372643	-0.477002	-0.274152	1.56479	0.108071	0.554993	-0.0111393	0.611165	-0.139494	0.241401	0.647028
-0.136335	5.82109	-0.0360279	0.141552	6.57532	0.125058	-0.198439	0.28394	0.119878	5.03954	-0.298453	5.72665	-0.429155	4.78838	-0.335583	2.80531	7.14005
0.342668	1.46363	-0.0418971	-0.306536	1.31142	0.063442	-0.335491	-0.103951	-0.0162647	-0.293208	0.0915544	1.90178	-0.490581	-0.691245	-0.273848	-0.197682	0.638571
0.0647622	-0.0477144	-0.188036	0.0684658	-0.519739	-0.263588	0.422002	-0.276436	0.343948	-0.354411	-0.0636336	9.92063	-0.213016	-0.456555	0.223323	-0.139641	0.287728
-0.102262	0.051791	-0.137182	0.0435526	0.276377	0.415863	0.250557	0.541531	-0.182121	2.80464	-0.591508	-0.787671	0.218555	0.733533	0.156786	-0.212374	-0.310926
-0.0435081	0.986889	-0.140653	-0.0183481	1.98752	-0.0799435	0.0851148	0.163791	-0.137885	-0.151441	-0.111511	4.58598	-0.101494	0.0140586	-0.0472733	0.130307	0.157819
0.198979	1.79888	-0.527699	-0.228971	1.81848	-0.0276994	-0.0956574	-0.02123	-0.128923	-0.0483373	-0.30719	0.56784	-0.230433	-0.531461	-0.209825	0.122372	-0.159675
0.0488619	1.3248	-0.12022	-0.265392	2.13536	0.0701214	-0.0498338	-0.106847	-0.154665	0.416855	-0.0318221	4.63694	-0.498277	-0.0178234	-0.239403	0.13418	0.803187
0.0110594	1.62051	0.176273	0.111005	2.14025	-0.00428009	-0.163257	-0.181393	-0.142923	0.64675	-0.0738162	0.424108	-0.390211	0.640643	0.0459465	0.508187	0.702888
0.17645	-0.158665	-0.283673	-0.0840674	0.673593	0.62418	0.0498717	0.89759	-0.123998	3.6834	-0.578159	0.0342615	-0.0533984	1.30279	-0.147908	0.433129	0.326994
0.474613	1.33078	-0.0584727	-0.0370713	2.23274	-0.327742	-0.43655	-0.188349	0.123581	0.0762266	0.398599	0.624207	-0.185123	-0.232475	-0.292698	0.11479	0.161512
-0.400807	0.899248	-0.244615	-0.251517	1.57648	-0.230779	-0.452396	0.20641	0.400453	-0.0057797	0.151767	0.0281156	0.0830797	-0.332535	0.214171	0.168107	0.132101
0.121608	0.557141	-0.173825	-0.411434	3.98331	0.171891	-0.29891	6.81706	-0.370977	0.557918	-0.0136397	-0.178743	-0.186054	1.00834	0.00560439	0.168284	-0.242461
0.210763	-0.119397	-0.111579	-0.0247106	-0.0905533	0.0394973	-0.387575	0.166502	-0.0038665	-0.182444	0.0112772	-0.667537	-0.189958	-0.150354	-0.060868	0.104794	-0.275693
-0.11094	4.23168	-0.309253	-0.419338	3.15829	-0.0857045	-0.505083	-0.120247	-0.21825	0.457113	-0.166928	0.58603	-0.26688	-0.22483	-0.514368	-0.101227	0.128851
0.0276218	-0.246774	0.12162	-0.000477051	0.234504	0.828846	0.252875	1.52389	0.0551712	5.22739	-0.589053	-0.150648	0.0560758	0.893434	-0.463664	0.340901	-0.468993
-0.14659	0.20592	-0.161372	-0.19187	-0.289725	0.288246	0.199966	-0.00850246	-0.0330882	3.66701	-0.266895	-0.162838	0.0234897	-0.495532	-0.070377	0.361651	0.688826
-0.140866	3.46396	-0.243065	-0.0243201	4.22043	-0.407945	-0.476251	-0.152938	-0.0217717	0.266283	-0.0895168	-0.566262	-0.0606066	-0.389295	-0.218909	-0.143484	-0.242173
-0.00532024	6.26624	-0.317039	-0.208552	4.48954	0.295156	-0.236333	-0.184515	-0.00292465	0.783668	-0.340483	0.0722748	0.263949	2.63554	-0.244229	0.730712	0.0991649
-0.0744845	6.21232	-0.233587	-0.659823	2.82362	0.135885	-0.420585	0.0138789	-0.192759	0.46094	-0.524242	1.23046	0.130772	-0.450413	0.106518	-0.250903	0.195457
-0.224349	4.7126	0.0137172	0.16261	4.20717	-0.308127	-0.763122	-0.162663	0.00924164	6.13642	-0.202302	-0.480086	-0.191152	0.643912	0.238909	0.653799	2.39853
-0.0853071	2.89909	-0.429749	-0.111092	4.3538	-0.221897	-0.284087	-0.117636	0.431035	3.22018	0.192875	1.47161	0.292371	6.43733	0.0364793	2.67255	1.75338
0.119386	-0.317441	-0.0620518	0.0781155	-0.586799	0.160842	-0.326939	-0.079737	-0.0671035	2.22763	-0.20175	0.253341	0.0331041	0.541858	0.24015	0.0902917	1.73684
-0.00418229	-0.429345	-0.507766	-0.130056	-0.524846	0.12204	0.166919	0.116053	0.30554	-0.13644	-0.0744835	-0.408386	0.0717154	-0.468083	0.224816	0.00773276	-0.314146
-0.241201	5.37306	0.551551	0.0257013	3.71404	0.498487	0.138536	0.127837	-0.0552521	2.98816	0.480007	3.26242	-0.149902	4.52859	-0.340812	1.81123	4.50699
-0.0931468	-0.304439	-0.110046	-0.301081	-0.2765	-0.332221	-0.122472	-0.10686	-0.0083855	-0.0603276	0.140205	-0.0855592	-0.112579	0.112958	0.0371944	0.119929	-0.140116
0.194714	-0.388758	0.195015	0.0899194	-0.17498	-0.166589	0.196794	0.036399	0.168242	-0.484522	0.2344	-0.371274	0.302654	-0.511573	0.195957	-0.158106	-0.23889
-0.0486753	0.485836	0.0269348	-0.0129072	8.14583	-0.461773	-0.01969	0.505743	-0.398081	0.58831	-0.106805	0.0575787	0.241034	4.25381	0.269028	0.005317	0.145366
0.325199	4.09393	-0.13171	0.100207	5.37831	-0.415914	-0.441964	-0.364059	0.0231181	0.69014	-0.175025	0.191766	-0.163255	-0.017345	-0.237536	0.0377974	0.414253
-0.117979	-0.139273	-0.604004	0.159099	3.3594	0.0270428	-0.073202	0.0726698	0.0537335	1.69646	-0.263791	-0.312343	-0.280335	5.29411	0.00483237	-0.158833	-0.0364615
-0.0136444	6.24692	-0.0971686	-0.20991	4.46713	-0.23667	-0.277761	-0.177915	-0.239317	0.479902	0.0120521	1.31233	-0.184754	0.115939	-0.10869	0.0962568	0.0937358
-0.22657	8.28656	0.07811	-0.0532061	6.8561	-0.832406	-0.172321	-0.355978	0.0494624	-0.083403	0.212207	2.60236	-0.172503	-0.124078	-0.0442469	-0.145841	0.137643
-0.196019	3.91226	0.0112621	-0.61463	4.75063	-0.289477	-0.194491	-0.207706	-0.158604	-0.603067	-0.13226	1.96849	-0.0683342	-0.517164	0.0532945	-0.102465	-0.286445
0.167258	-0.525198	0.557375	-0.0240582	-1.0637	-0.107681	0.0795145	-0.00167457	0.0696197	0.050863	0.46556	-0.324008	-0.0169444	-0.222455	0.191534	-0.335236	0.24663
0.0428268	-0.752381	-0.263381	-0.0923695	-1.08354	-0.46763	-0.160567	-0.19711	-0.0844879	-0.566937	0.285979	-0.564558	-0.0609442	-0.513901	0.386558	-0.197718	-0.594611
0.0593123	-0.161325	0.00702009	0.0597731	-0.446033	0.0471771	-0.0316542	0.201672	0.218191	2.6486	0.154761	21.6562	0.0199612	11.4716	-0.00300742	2.20044	7.72465
-0.0504186	-0.413124	-0.139856	-0.204937	-0.697889	-0.123524	-0.23105	-0.322875	-0.188623	-0.219817	-0.190694	-0.353306	0.0603851	0.627877	0.280823	-0.365771	-0.453832
-0.0845401	-0.432701	-0.377333	0.114695	2.35937	0.0311538	-0.0750823	-0.248519	-0.0815346	1.25714	0.00184245	-0.358413	0.00169545	1.81088	-0.150672	0.1764	-0.286532
-0.0749844	3.59371	-0.266518	-0.205591	5.74731	0.308623	0.238051	-0.365789	0.0494071	0.705312	0.13681	0.214351	-0.288035	1.04388	0.254097	0.506883	0.102931
0.110537	5.42976	0.377434	-0.394123	4.99929	0.474638	-0.288808	-0.153646	0.212612	1.7461	0.218629	-0.362054	0.473936	1.09705	0.337267	0.393042	-0.390357
-0.228648	3.26597	-0.138215	-0.0557055	1.67823	0.0680617	0.236841	-0.0994895	-0.0939961	0.173163	-0.101307	-0.0549932	-0.217639	0.399504	-0.0581912	-0.10159	-0.209741
-0.290694	0.278814	-0.151616	0.0196432	4.00434	0.0937064	-0.158035	0.0764835	0.117484	2.01888	-0.0223104	-0.545495	0.0600907	6.09521	0.532262	-0.00330491	-0.00838238
-0.130629	6.41867	-0.14768	-1.05621	5.4932	0.367646	-0.323304	-0.363835	-0.583887	5.21523	-0.530578	5.55433	-0.599745	-0.50549	0.368982	0.0790923	3.98789
0.0183871	2.08665	0.21588	-0.0728748	2.37172	0.00746785	0.271197	0.292525	0.247818	1.35351	-0.3167	-0.487206	-0.0107723	1.338	0.364794	0.170632	-0.242943
-0.19258	3.94456	0.164328	-0.125404	7.18981	-0.188869	-0.355455	-0.0749517	-0.0196702	-0.332887	-0.150289	-0.216832	-0.0584136	-0.118065	0.121666	-0.238884	-0.241186
-0.317644	0.121967	-0.0768245	0.384772	0.7965	0.161396	-0.221576	0.328673	-0.149199	-0.0860304	0.0604346	-0.600307	0.198551	6.59672	-0.0383751	-0.111865	0.041008
0.116167	2.03242	0.0299803	-0.0175314	3.44363	-0.00644041	-0.101561	0.0496187	0.0478057	-0.124427	0.138261	0.137637	-0.197616	0.480989	0.361176	0.110208	0.22307
0.0485257	2.03165	-0.402667	0.0967866	3.7898	-0.14851	-0.172064	-0.0966812	-0.185993	0.22573	-0.183187	0.491047	0.140758	-0.235311	0.107703	-0.238253	-0.144781
-0.314509	1.75309	-0.442809	-0.157665	3.56095	-0.809555	-0.100515	-0.0647584	0.153204	1.03795	-0.229424	4.73667	-0.561248	0.079109	0.00556039	-0.0688798	4.44181
-0.0313478	1.7922	1.61262	-0.244551	1.51782	1.656	0.0712642	-0.0221659	-0.405537	1.49351	1.08945	1.48592	-0.10666	1.84166	-0.0497906	1.00122	1.69072
-0.218816	1.67985	-0.128202	0.48094	2.67448	0.159148	0.12868	-0.342254	0.112879	1.63968	-0.037884	1.71207	-0.188875	2.50555	0.128768	1.27551	1.29601
-0.138396	1.09701	1.50207	-0.0769992	0.958076	0.88782	-0.0317746	0.0809298	-0.0644433	0.749183	0.756756	1.07454	-0.0929418	0.734645	-0.201286	0.724353	1.14902
-0.0397669	1.17381	0.0919973	-0.0756528	5.91207	0.0297847	-0.0518539	0.0725182	0.0927946	0.857665	0.0369421	-0.294789	0.281026	2.58557	-0.220327	0.0654754	-0.0200466
-0.151231	1.43225	0.00868174	-0.117158	1.52615	0.119003	0.155998	0.167468	0.0848649	0.330645	-0.0849745	-0.219283	-0.0651356	0.1154	-0.0238713	-0.0596018	-0.0391089
-0.00541447	2.00696	-0.278948	-0.13084	1.10646	0.160401	0.0046085	-0.152764	0.311588	0.687068	0.0598801	0.572549	-0.0191478	0.700396	0.0686432	0.48206	1.39913
0.0647392	0.0269171	0.157637	-0.208396	0.273119	-0.0360734	0.0367715	-0.272368	0.0120588	6.75832	-0.346939	0.525482	0.0138592	2.33858	0.433455	0.330908	2.96867
-0.226634	0.491807	0.183196	0.21086	1.13283	-0.160406	-0.00854115	0.11108	-0.285437	0.211688	0.374909	2.67559	-0.120401	0.360354	-0.0368465	0.185203	1.49204
-0.174067	2.25016	-0.116671	-0.185846	0.809231	-0.183595	-0.278513	0.23504	-0.117727	0.129112	0.133439	-0.0226683	0.0215508	-0.48953	-0.033911	-0.21679	0.983895
0.0272467	0.318122	-0.205398	-0.102673	0.547062	0.523172	0.416524	1.31196	-0.726684	3.66725	-0.627208	-0.199248	0.109503	0.337723	0.330654	-0.20148	-0.260004
-0.0394983	-0.361895	-0.287858	-0.373042	1.17095	-0.347969	-0.0496288	0.025184	-0.103729	0.942072	0.0809409	-0.10388	0.114377	0.851056	-0.281624	-0.10303	-0.16431
0.164032	-0.271171	-0.0721767	0.113401	-0.102804	-0.0395777	0.37467	0.723903	0.661078	1.96124	-0.197292	0.304409	-0.118829	-0.258503	0.0766666	-0.246819	-0.0425544
0.265554	0.0932471	-0.114882	-0.0355041	0.324681	0.156357	0.194818	-0.0276952	0.0945235	-0.281219	-0.157004	-0.00423153	-0.149859	-0.459482	-0.260456	-0.0276348	0.00420203
0.217977	0.119039	0.134694	0.0315576	-0.66571	0.297125	-0.327831	-0.367559	-0.370922	-0.142091	-0.361376	-0.162993	0.058039	-0.260919	-0.351108	-0.285386	0.229239
-0.47031	-0.356016	0.178497	-0.0767165	0.298199	0.350682	0.124046	0.283836	-0.144895	0.0312609	-0.13517	0.200646	0.0739824	-0.141829	0.159771	0.0293445	-0.259944
0.273038	-0.70833	-0.40843	-0.0589311	-0.733277	0.33611	-0.00600979	-0.139618	0.198825	-0.420109	0.0328132	-0.170052	0.0602446	-0.249574	0.100805	-0.161423	-0.391397
-0.115906	1.1708	-0.209361	-0.222178	1.19413	-0.0594936	-0.186216	-0.380354	0.074698	0.283384	-0.0212973	1.27102	-0.190373	-0.143102	0.0129158	0.0449482	0.931793
0.048201	1.96439	-0.0664013	-0.648056	1.60817	-0.215996	-0.0926904	-0.253534	-0.0181603	1.07205	-0.347709	0.227044	-0.441026	-0.667663	0.122972	0.212999	-0.33972
-0.159877	5.59567	0.452248	-0.752876	8.52363	-0.231359	-0.587115	0.0110428	-0.149391	1.11106	-0.0133185	-0.350303	0.180425	0.663347	0.140224	0.0290921	0.473612
0.0748047	2.91745	0.455074	-0.448776	4.81675	-0.276888	-0.608926	-0.0838728	-0.349636	1.50466	0.118591	0.0130863	0.242478	0.402199	-0.0328168	0.0545497	-0.0558864
-0.0145083	2.46476	-0.11816	0.0760146	4.2274	-0.00480508	-0.525824	-0.254901	0.202775	2.57851	-0.0898734	2.24124	-0.196189	0.633055	0.0873235	0.0834305	0.319953
-0.00322836	0.322441	0.164271	0.00511033	2.90113	-0.150966	-0.0114201	0.00858256	0.120907	0.578242	0.186372	5.06461	-0.74328	-0.447856	-0.276643	-0.107183	1.51022
-0.079015	0.926289	0.00560679	0.0406183	1.92643	-0.106495	-0.356407	-0.00178004	-0.0519909	2.66962	-0.04675	2.19555	-0.167458	0.0233574	-0.164868	0.0424366	0.38712
-0.199828	0.454714	-0.34917	0.192217	3.79379	0.1052	-0.263781	0.439286	0.258669	0.742774	0.0944406	6.81933	-0.59026	-0.117089	-0.283545	0.0201352	2.6065
-0.00414652	0.459175	0.110034	0.14653	2.76741	0.0543136	-0.0771047	-0.0336947	0.0106059	0.0521736	0.193211	-0.0371943	0.161242	-0.171012	-0.115457	0.196159	0.214335
0.023148	0.203436	-0.0148609	0.0289799	2.15926	0.285914	-0.0137016	0.0557938	0.269345	-0.0827495	-0.21693	5.79994	-0.540071	-0.135394	-0.431127	0.0791693	1.02717
0.0427204	7.28416	-0.0878963	-0.133887	14.9262	-0.349652	-0.783999	-0.874783	0.1055	0.841797	-0.0870205	-0.420023	0.139774	0.174772	-0.185249	0.100223	0.256602
-0.212653	0.311543	-0.148513	-0.279102	2.19394	-0.466947	-0.0809162	-0.106766	0.10749	0.846524	0.370953	0.146388	-0.315141	1.08491	-0.184646	0.337469	0.522007
0.282412	0.353338	-0.380984	0.0415011	2.65505	0.0486358	-0.323157	-0.0911682	-0.220686	1.05598	0.437623	2.06298	-0.181923	-0.311576	0.0239014	0.0669188	0.156454
-0.0220226	1.13936	1.21156	-0.525476	2.4959	1.44204	-0.370507	-0.0617179	0.0196364	4.08916	0.0636782	2.52062	-0.286558	1.49452	-0.272612	2.19093	1.83773
-0.214872	1.64949	0.779476	-0.265562	3.96567	0.405111	-0.208035	0.185505	0.404515	1.70571	0.0393191	2.19554	-0.541608	1.03777	0.318089	1.44778	1.55628
-0.24384	0.634138	-0.112401	-0.0682196	0.591791	-0.128205	0.247082	-0.0993213	-0.266369	0.316992	0.0432593	0.744314	-0.638271	0.073101	0.144476	0.0521101	0.105034
0.151796	0.594629	0.0533432	-0.0540318	1.89501	0.128805	0.0771218	0.30863	-0.141614	0.30017	0.106445	1.27073	-0.0760439	0.543734	0.176142	0.0445425	-0.0771758
0.207454	2.56861	0.0506891	-0.0732162	7.0311	-0.0858017	-0.292535	0.0217325	-0.113285	0.511568	0.285635	2.00017	-0.188671	0.187345	-0.442743	-0.0329968	0.178845
-0.118427	0.339257	-0.282021	-0.426574	3.19267	0.0445639	-0.224009	0.281578	0.150521	0.0542743	-0.221644	0.434455	-0.194393	0.0162236	-0.224895	-0.0688346	-0.239395
0.0174901	0.149496	-0.241208	-0.200534	1.2176	-0.0753992	-0.157983	0.0655781	-0.292777	1.44456	0.0972515	-0.0989703	-8.39277e-05	0.358825	-0.0507215	-0.135847	-0.220828
0.0462865	0.0930269	0.103413	-0.162651	0.824301	0.231422	-0.14399	-0.11519	-0.122773	0.0283065	-0.0298367	5.59117	-0.113727	-0.0106403	0.0165844	-0.464234	-0.1949
0.342548	5.8371	0.183935	-0.82633	7.78799	-0.00932043	-0.735205	-0.350896	0.155814	0.256581	-0.16155	1.19595	0.17332	0.166952	-0.104563	0.0540065	-0.23159
-0.161021	0.0552903	0.068588	0.222454	0.850623	-0.103102	-0.317713	0.0962452	0.187908	0.338707	-0.00989611	1.3568	0.235562	1.2684	-0.16933	2.11073	0.0205216
-0.0729302	0.831152	-0.130716	0.415807	3.82368	0.119128	-0.0330929	-0.115088	0.00409455	-0.159747	-0.505923	4.07269	-0.153823	0.015683	0.34166	0.1678	0.0564655
-0.121289	-0.432674	-0.408795	-0.0135276	-0.170453	0.343609	0.103899	0.067219	-0.0407826	1.98154	-0.20751	2.28477	-0.298079	0.0508153	-0.169288	0.0277392	1.80592
-0.0797417	0.132	-0.0976002	-0.230825	1.30922	0.227907	0.0243846	0.0133236	0.0696577	0.511345	0.0393405	2.35316	-0.367945	0.200541	0.0488072	-0.266992	1.45647
0.0689907	0.465188	0.00549834	0.0364402	2.08979	0.163795	-0.149344	-0.0245726	0.136816	0.0200481	0.0620477	1.53623	-0.360616	-0.00811856	0.0435411	0.120948	0.20913
0.0559069	-0.176862	-0.14323	-0.00155971	1.40983	-0.014701	-0.022929	0.0596309	0.0159099	-0.327404	-0.109656	1.97264	-0.432984	-0.404397	0.218611	0.109393	0.80633
0.129372	1.9665	-0.0743672	-0.125848	6.59593	0.755229	-0.184867	-0.134271	-0.107291	0.12002	0.236597	0.354268	0.0769182	0.052626	0.352032	-0.232988	-0.141549
-0.167427	0.951878	0.0924629	-0.105722	3.78734	0.500532	-0.56834	0.121121	-0.41417	0.22535	-0.34294	1.18042	0.0215723	1.1176	0.0369967	1.66932	0.0629454
-0.209144	0.541737	-0.227427	-0.184775	2.28106	0.189933	-0.247398	-0.231881	0.306713	0.201082	-0.0495743	0.834186	-0.137011	-0.0672595	-0.0839683	0.0765436	-0.117109
-0.112753	0.116584	0.0341505	-0.0513324	-0.117201	0.172109	-0.583962	-0.0683183	-0.232334	0.251916	0.0496533	1.47131	-0.205436	-0.0570448	-0.226145	0.0499619	0.322959
0.0166026	1.2119	0.685314	-0.302475	1.74714	0.881492	-0.394063	-0.20887	-0.216988	2.09956	-0.0763904	1.89918	0.0097079	1.28124	-0.0120671	2.45176	1.01684
0.0126333	-0.215102	0.342444	-0.0776264	0.876221	0.0348123	-0.208153	-0.0563757	0.258034	-0.33898	0.0452957	1.8524	-0.215973	0.00872481	0.0530932	0.0558599	0.336437
-0.145339	0.19743	0.166776	0.0551372	0.826143	-0.0467569	-0.189435	0.452165	-0.0382541	1.20445	-0.1964	0.771861	-0.048126	0.430033	-0.0116585	0.481344	0.495498
-0.0971499	-0.206864	0.198274	0.0247879	-0.892896	0.288809	-0.257583	-0.0887585	-0.248708	-0.122656	-0.607789	-0.227825	0.201879	-0.075803	-0.123467	0.381504	0.0175648
0.172	0.900022	0.0324995	0.36333	6.41902	-0.0091641	-0.22141	-0.168434	-0.0387849	0.0969982	-0.449682	-0.146253	0.0429025	0.177027	0.16872	0.131275	-0.170365
-0.663173	3.81448	-0.352881	-0.118268	11.1805	0.761134	-0.603096	-0.356364	0.0336746	7.33358	0.195357	1.44692	-0.396081	5.53536	0.10111	-0.0766239	-0.265571
-0.282064	4.35205	0.430918	0.0181399	10.2073	0.853349	-0.303472	0.0909376	0.212898	2.48057	0.103274	1.50651	-0.0295582	1.62138	-0.00629801	0.21596	0.267583
-0.288138	4.96245	-0.400933	0.150162	15.6997	1.95343	-0.809185	-0.0449419	-0.108339	8.48695	0.208149	2.11626	-0.0216075	9.86171	0.105666	0.399964	0.402132
-0.246821	1.47157	0.312413	-0.197997	2.93134	-0.0825958	-0.152966	-0.0689225	-0.0651561	-0.199338	0.0275999	-0.28518	-0.335645	0.129645	-0.0259493	0.0168966	-0.156083
0.181298	1.43781	-0.0189409	-0.11488	5.6951	0.550209	-0.248957	0.0680805	-0.187345	-0.0901284	0.120708	-0.475518	-0.172098	-0.167222	-0.101552	0.0375214	0.127981
-0.197675	2.62358	-0.157964	-0.205696	6.13546	0.300771	-0.210341	0.0379888	0.215423	1.54024	0.0104885	1.68837	0.130678	0.377689	-0.182844	0.245317	1.30126
-0.0264423	0.536891	-0.337396	0.1229	0.320868	-0.226647	-0.198245	-0.132764	-0.440115	0.242996	-0.148904	0.319054	-0.105951	-0.12869	0.0650892	0.0320584	0.401426
0.0220354	-0.0965721	-0.144511	0.0260059	-0.0291134	0.205822	-0.0845132	0.388162	-0.00235248	-0.0159874	0.277262	-0.48761	0.123925	0.112283	0.471188	0.0442818	-0.25988
-0.468096	-0.32143	-0.352444	-0.0552041	1.80682	-0.147809	-0.346116	0.260836	-0.0970939	-0.261535	0.0514279	0.00724114	-0.174821	0.0285268	-0.138239	-0.26491	0.141937
-0.763356	1.70957	-0.221666	0.44947	3.87339	0.487978	-0.433092	-0.025213	0.268488	2.9912	0.120365	1.0163	-0.00049425	2.49499	0.531922	2.16313	-0.0330572
-0.0926452	0.362377	0.0271154	-0.357062	1.37138	0.619513	-0.260649	0.285131	0.139738	0.417536	0.0375734	1.83382	-0.320672	0.0523548	-0.107375	0.125823	0.146305
0.0737389	0.0180393	-0.0608762	0.19771	-0.279578	-0.29872	0.328046	0.243312	0.293252	3.0283	0.142739	-0.1111	-0.126386	0.654211	0.188968	-0.255662	1.25492
-0.169073	-0.153142	-0.0423956	-0.195181	1.3174	0.20936	-0.0909189	0.119964	-0.190616	1.73484	0.138207	-0.33442	0.147578	6.54871	0.167631	-0.121289	-0.310981
-0.203197	-0.00791588	-0.0564175	0.0665519	-0.695264	-0.201787	-0.137075	0.127212	-0.0434717	0.983793	0.00794844	-0.220254	0.0128295	0.00669466	0.120462	-0.0612473	-0.065795
0.0913766	0.128019	0.0983303	-0.0366471	1.08763	-0.115398	-0.0191603	0.17471	-0.27943	-0.313267	-0.0611336	-0.194921	-0.173595	1.39764	0.0328452	0.214546	-0.13984
0.0522476	0.738282	-0.0280293	-0.0036006	0.87169	-0.102434	-0.276035	0.175184	0.0286585	2.03989	-0.158972	2.14558	-0.0708887	0.170314	0.210068	0.121739	0.0134198
0.0620996	-0.105572	-0.27071	0.149125	3.18916	-0.134748	0.0533591	-0.0234496	-0.252658	0.22369	-0.0268412	5.28176	-0.0251578	0.642656	-0.0489248	0.212838	0.260359
0.14092	0.598566	-0.119062	-0.181061	5.37986	-0.484923	0.25998	0.107785	-0.235308	3.32665	-0.0517843	2.90863	0.110915	1.89405	-0.389802	0.459658	1.02313
-0.164269	-0.00602249	0.0877135	0.363864	0.134083	0.0854364	-0.0422641	0.0639327	0.162966	0.422416	0.0613786	0.241547	0.285591	0.247235	-0.186817	-0.022682	0.221794
-0.074621	-0.125332	-0.165187	0.382069	-0.123589	-0.327594	0.0114539	0.180816	0.273995	0.123083	-0.0595008	2.6208	0.194172	0.0421115	-0.147112	-0.212916	-0.0702033
0.024319	-0.0151133	-0.29384	-0.0491842	0.201677	0.279404	-0.416751	-0.21695	0.0969291	-0.395944	-0.266569	1.03896	-0.19797	-0.456361	-0.29538	0.110026	0.00674373
0.113313	-0.379359	-0.0560999	-0.227874	-0.030938	-0.318637	-0.401866	-0.048837	-0.317606	1.22198	-0.319604	1.03684	-0.457037	-0.334525	-0.0936781	-0.00955112	0.317723
-0.0482191	0.499159	0.349507	-0.0234428	0.894023	-0.0407045	-0.121978	-0.129974	-0.0266199	-0.162428	-0.112844	0.172726	0.301469	-0.293329	0.414832	0.149341	-0.000375213
0.0219136	-0.0495939	0.0751863	-0.0633481	0.92246	-0.00956315	0.0391715	0.0989803	-0.162612	-0.0831089	0.0519485	1.46376	-0.221784	-0.0876825	-0.166381	-0.25566	0.197254
-0.0783747	0.172987	0.349336	0.143419	-0.0651456	-0.0738791	-0.020689	0.339198	0.0398634	0.00800232	0.087309	5.44796	-0.021518	-0.0764697	0.208472	-0.0787823	-0.277789
-0.00256679	-0.0793166	0.106139	0.173764	0.982072	0.033266	0.211647	0.249636	0.268263	0.322384	0.106927	-0.238085	0.137595	-0.161713	0.136706	0.0787666	0.254164
0.182963	2.12415	0.33199	-0.118819	3.65196	0.0849987	-0.241008	-0.0178601	-0.0603706	0.284932	0.0385222	2.4992	-0.924599	0.0625096	0.216639	-0.0659252	1.13548
-0.248438	2.49041	-0.18556	-0.314428	4.71539	-0.400967	-0.662122	-0.219238	-0.00205216	-0.279355	0.561239	0.464146	-0.201084	0.0723957	-0.352019	-0.240575	-0.362822
0.0916199	1.57328	-0.060818	-0.170548	2.70973	-0.241441	-0.41297	-0.246922	-0.0398998	-0.0996799	0.189498	0.206521	-0.358262	0.114758	-0.156493	0.372028	-0.263205
0.0781971	0.638496	0.039787	0.00406981	1.3153	0.095293	-0.0183955	0.20938	0.263385	0.698411	0.119767	0.0193537	-0.14961	0.266499	0.153145	-0.148267	-0.174998
0.0584427	0.172216	0.112781	-0.0744072	-0.262998	0.00991469	0.131081	0.241159	-0.071536	-0.226067	0.056162	-0.173398	0.018477	-0.525076	-0.0482074	-0.306037	-0.180534
-0.0488179	0.259534	-0.671778	0.263567	1.44895	0.383047	0.0374127	0.0261041	0.317289	1.38837	0.113232	2.24734	-0.19815	-0.0745295	0.048968	-0.0684518	0.482992
-0.347092	0.190248	-0.107269	0.11106	0.344428	0.0825007	-0.126626	0.181872	0.260252	0.42182	0.170615	0.562204	-0.000903376	0.197233	-0.126579	-0.445833	0.590672
0.209769	1.42723	-0.0910415	-0.195267	8.41712	-0.0453754	0.131176	0.00611519	-0.0106337	4.73079	0.0702061	3.20933	0.0175075	4.27728	0.00567518	0.9218	2.71156
0.201097	2.0103	0.138706	-0.121541	3.92021	-0.0828508	-0.193467	0.0456051	0.10706	1.60914	-0.173692	3.36117	-0.0349952	0.373933	-0.0297553	0.489058	1.41265
-0.0151355	-0.390897	0.0555074	0.367588	0.0233834	-0.245819	0.24872	0.491625	-0.179343	0.200736	0.198944	-0.0540871	0.219651	-0.0270995	0.154844	0.263934	-0.056155
0.235598	0.05614	-0.0016914	0.00497843	-0.188578	0.21379	0.0672975	0.0155938	0.139661	-0.110743	0.208486	0.0302632	0.207122	-0.31546	0.202211	0.300441	0.0458381
0.101448	-0.232007	-0.167273	-0.16288	-0.353931	0.133117	-0.00702052	-0.266478	0.092178	-0.610846	-0.236772	0.639003	-0.442696	-0.159206	-0.227516	-0.0890741	-0.38835
0.0375914	-0.364487	-0.21796	-0.22904	1.59506	-0.210578	0.118018	-0.555617	-0.11792	-0.431768	-0.119361	1.26102	-0.0810929	0.054915	0.128554	-0.106913	0.2335
-0.0713988	0.0172732	-0.156448	0.235381	-0.39617	-0.0890192	-0.0119462	0.444588	0.100875	2.39258	0.137519	-0.0960956	-0.256615	1.01169	-0.324755	-0.0734329	-0.040274
0.0212054	0.416794	0.200636	-0.167324	1.32447	0.326752	0.414202	0.100483	-0.109425	2.15136	0.185494	0.253576	0.442929	0.892344	-0.0802252	-0.104848	-0.225019
0.101109	1.4327	-0.123703	0.00885242	2.24992	0.428027	-0.238772	-0.253096	-0.012165	0.674679	0.0551927	0.815918	-0.165208	0.703005	0.286828	1.48684	0.725918
-0.0532838	0.232617	-0.358254	0.160675	0.492147	0.229156	-0.0197127	0.377498	-0.15183	-0.0250279	-0.0912723	-0.344456	-0.156803	0.162009	0.0209549	0.063581	0.126703
-0.200522	0.473601	0.339978	-0.193892	1.99351	-0.149565	-0.0534082	0.0949505	-0.451688	-0.04747	-0.0480199	2.72071	-0.024599	-0.236474	-0.200554	-0.127159	-0.517945
-0.0985107	-0.0432703	-0.153595	0.00516091	-0.15431	0.207042	0.0367885	-0.0739925	-0.0882595	-0.0619991	0.0536032	0.445672	-0.0656463	0.109224	0.3484	0.176659	-0.0384448
-0.07692	0.14615	0.0695524	-0.182586	0.910349	0.050905	-0.0620821	0.0471155	-0.0803577	-0.343741	-0.0170603	1.6704	0.0350162	-0.17788	-0.0871233	0.258964	-0.140078
-0.0661692	0.154108	-0.281455	-0.109552	1.38186	-0.0214128	0.0241256	-0.225429	-0.214458	0.143486	0.165673	-0.1184	0.0233772	0.01258	0.0162909	0.0787319	-0.382768
0.00592565	1.08723	-0.11906	0.228766	1.23002	-0.172722	0.169357	0.125259	-0.0257131	0.0401229	0.192086	2.76025	0.0618071	1.18039	0.132292	9.091	-0.107986
0.0466461	0.294486	0.0375454	-0.0669913	1.16045	0.0913103	0.00603341	-0.0920789	0.0806895	0.498507	0.284241	3.23878	0.297419	1.38762	-0.0221716	8.99865	-0.103499
0.17995	-0.19406	-0.0309804	0.0507667	-0.402485	0.0673966	0.287872	0.021287	0.0989082	-0.0927869	0.108223	1.68824	-0.0707686	0.789801	0.0518812	8.11553	0.0123195
0.0742854	-0.268973	-0.296778	-0.285249	3.20446	-0.134371	0.156581	0.127175	-0.00822467	0.28233	-0.175321	-0.179415	0.17187	0.758072	-0.123599	0.0345795	-0.164807
0.177334	-0.447518	-0.362823	0.162067	-0.429662	-0.293871	0.294193	0.395186	-0.13933	0.00793643	0.148293	0.803373	0.133266	6.08485	0.0900743	2.56779	0.0501477
0.00141757	0.152613	-0.566414	0.036451	-0.487874	0.229535	0.114486	0.00725286	0.0389716	-0.371369	0.0816073	0.29637	0.299458	-0.30374	0.269632	1.33755	0.800232
-0.0516736	0.0118829	0.00748609	-0.0210153	0.414262	-0.0766474	0.069402	0.164401	-0.0756564	-0.316394	0.152443	0.862921	-0.0899558	-0.177374	-0.0476813	0.113576	0.233725
0.0599011	0.348823	-0.19417	-0.0608681	-0.381382	0.119064	0.587702	0.346114	0.239683	-0.0208844	0.243084	-0.325689	0.194554	-0.199079	-0.122966	-0.0226215	0.30744
0.0162153	-0.305541	-0.41163	0.183863	-0.212179	0.0224238	0.0800837	-0.0625941	-0.216342	-0.0500094	-0.00210233	2.98254	0.143718	1.54376	-0.293718	7.53883	-0.186306
0.0932556	-0.0852712	0.0877617	0.15209	-0.716277	0.450079	0.127451	-0.0515586	0.010463	0.0276555	0.361654	1.9524	0.432282	1.0004	0.506342	2.97384	-0.0609667
0.199631	0.214989	0.201225	0.0077784	0.201397	0.133678	0.273794	0.336473	0.149129	0.354261	0.134462	3.10481	0.846731	0.252047	0.0869048	0.722726	0.230449
0.00164201	-0.0636132	0.0562983	-0.195425	-0.233894	-0.0825627	0.559449	-0.140545	-0.0261277	0.166966	0.127664	0.406789	0.284287	0.0904248	-0.0500128	0.348064	0.0994076
0.0193492	-0.0895754	-0.21327	-0.173944	-0.285311	-0.119313	0.0347483	0.0891629	-0.107404	0.273896	-0.0612662	-0.182197	-0.132404	0.280269	-0.0846029	0.061569	0.287197
-0.11032	1.70826	0.301706	0.0679795	1.21608	0.835898	0.286817	-0.058185	0.246906	6.18115	0.495305	5.25368	0.379231	1.07098	0.265539	4.74936	4.68736
0.191019	0.257364	0.444384	0.438991	14.6568	0.0739969	0.599808	0.132353	0.182352	1.27467	0.296454	0.215579	0.482635	4.69746	0.205157	2.69417	1.16465
-0.142878	-0.237795	-0.28887	-0.219522	0.844328	-0.541058	-0.0347463	0.222845	-0.0242406	0.116401	0.0856549	-0.572106	0.0311974	0.793471	-0.316416	0.862027	-0.0909117
-0.126456	0.23617	-0.0346748	0.437672	0.0640728	-0.138654	-0.240462	0.0371993	0.164397	-0.197873	-0.114152	0.878531	-0.048905	3.06663	0.00102586	1.82525	-0.222095
-0.0664449	0.0640527	0.255283	-0.0340337	0.612696	-0.00856383	0.280666	-0.326786	-0.188631	-0.223526	-0.0291531	0.0882202	-0.441651	0.294526	0.211572	0.0108555	0.266923
-0.0686165	-0.147156	0.114669	-0.232276	14.6334	-0.395211	-0.0471985	-0.378402	-0.152069	-0.0944056	-0.203467	-0.0528489	-0.0732175	2.32811	0.125538	0.629188	0.179167
-0.0655071	-0.171596	-0.242449	0.0956732	0.110349	-0.394588	-0.677242	-0.0335679	-0.0793385	0.279311	-0.543528	0.10264	-0.863944	-0.560231	-0.175331	0.335637	-0.212497
-0.258103	-0.465209	-0.337046	-0.0712904	-0.39969	0.00350901	-0.255138	-0.331781	-0.455203	-0.280912	-0.237139	-0.225689	-0.298963	-0.418008	-0.262928	-0.317808	-0.468906
0.14924	0.224258	-0.116735	0.431565	1.71666	-0.175998	0.173926	0.483207	0.280231	0.264747	0.33149	1.17578	0.172567	0.328311	0.256971	-0.469397	0.00942221
-0.150161	0.514463	-0.0768517	0.0533077	0.609905	-0.314584	-0.155745	0.0901702	-0.0116226	-0.13899	0.351788	1.19404	-0.306518	-0.216915	0.0903908	1.0317	0.103561
0.199266	1.59192	-0.0897388	-0.104802	3.09216	0.1504	0.53005	0.177247	0.0784982	0.270749	-0.0444936	2.22839	-0.085485	-0.227726	-0.215863	3.1629	0.603072
0.0672994	0.886096	0.226821	-0.103098	0.937483	-0.0436591	0.111246	0.348578	0.255269	0.298529	0.298258	2.23838	-0.360524	0.0936787	-0.408607	4.21634	0.697811
-0.0261062	0.147559	0.140275	-0.0745276	-0.716256	0.0521929	-0.317401	0.206858	0.120908	0.0733512	0.232672	0.931154	0.189376	0.0246365	-0.128815	1.33587	0.00418306
-0.0385079	0.144707	0.195321	-0.0198277	-0.693662	-0.0615917	0.204443	0.10353	-0.0915501	0.913278	-0.20053	0.0214263	0.65921	-0.406346	-0.163233	2.17792	0.786303
0.100982	-0.0341483	-0.0683719	0.0188091	-0.376276	-0.146549	0.320964	-0.159359	0.364338	-0.0234586	-0.131786	-0.125758	0.351842	0.21499	0.231166	-0.785842	-0.110313
-0.290037	0.0187892	-0.186274	-0.00385042	-0.0211159	-0.158739	-0.474491	0.136534	0.266134	-0.0889093	-0.0691155	0.502728	-0.391991	-0.438356	-0.0633041	-0.280115	0.485599
0.0184607	-0.205472	0.23426	0.330202	-0.221449	0.314617	0.361373	-0.118379	-0.135948	0.047811	0.0323777	4.17769	0.237683	-0.0424827	0.149132	-0.146503	0.071159
0.0528943	0.212027	0.185356	0.0667643	-0.785594	-0.225152	-0.0671855	0.295258	-0.00989768	-0.1517	0.399614	-0.111248	-0.235164	0.0237756	0.0708871	-0.17541	0.455361
0.391201	0.133526	-0.112051	0.098258	-0.262605	0.144708	0.91018	0.249177	0.178228	0.204466	0.328076	-0.10411	0.992599	0.236703	0.406076	-0.150118	0.0616375
0.0877085	-0.399922	-0.20105	0.2275	0.264769	0.210481	0.125168	0.238598	0.11853	0.243023	0.274483	-0.124518	0.0571758	0.155925	-0.107252	-0.0350247	-0.205086
0.341502	0.0783651	-0.188161	-0.126299	4.14065	-0.10625	0.201093	0.0204134	0.0718682	0.140145	-0.0608185	-0.17318	0.279811	-0.0352209	0.388399	0.00306679	-0.234362
0.347139	0.0246474	-0.165435	-0.284185	-0.448885	-0.0218525	0.0921531	-0.0969019	0.41134	0.316137	0.329403	-0.393988	0.267678	-0.0437914	0.295996	-0.292507	0.130338
-0.0537987	0.240349	-0.0844844	-0.222061	-0.196649	0.0592002	0.0568551	0.105855	0.0959131	0.306162	0.0177722	1.25673	0.625962	0.392411	0.182125	0.994288	0.0719438
0.267731	-0.268347	0.0357148	-0.339372	0.100841	-0.206923	0.0169378	0.0494881	-0.000955267	-0.175689	-0.0833621	0.0479215	-0.0733602	0.42268	-0.184709	0.019169	0.159518
-0.0544587	0.494212	-0.152298	-0.0019059	1.2992	-0.120861	-0.0186426	0.265687	-0.233668	-0.0420722	0.148506	-0.0671384	0.0891066	0.0371923	0.299926	0.20346	0.0162522
-0.0440236	0.408179	-0.0486791	0.241831	-0.114959	-0.234469	-0.117521	0.150765	-0.0323073	0.440663	-0.0514634	-0.209926	0.180064	-0.119263	0.278666	0.306922	0.213601
-0.10262	-0.156374	-0.138704	-0.331953	0.384497	-0.0595092	-0.0920311	-0.00421399	-0.0116861	-0.00591261	0.123714	0.642086	0.349632	0.0140355	0.177127	1.90269	-0.325861
-0.37398	0.265446	-0.110249	0.274721	-0.261497	-0.0914592	0.163528	0.206057	-0.315144	0.290857	-0.101664	0.679772	0.245984	0.0448286	-0.122924	0.26926	-0.0398358
0.0328332	0.146302	0.00513378	0.321705	-0.138632	0.206697	0.185925	0.167494	2.47903e-05	0.374053	0.352978	0.0735687	0.291785	-0.0114524	0.116229	0.309291	0.167082
0.265409	0.147504	0.262639	0.0338163	-0.312073	0.0765663	0.268956	0.0559206	0.265893	0.144104	0.796781	-0.414461	0.317799	0.0439152	0.115774	2.33933	0.303254
-0.26699	-0.0148589	0.213735	-0.255995	-0.250142	-0.270137	-0.0895221	-0.125645	-0.16258	0.479589	0.353486	2.87334	0.0413829	0.504953	0.273774	4.45011	0.0318736
0.224964	-0.0724146	0.0158931	-0.0527289	-0.479166	0.17324	0.418525	0.0977977	-0.102134	1.04028	-0.0559775	-0.165169	0.423323	0.259023	0.415984	0.248612	0.0668449
0.0432704	-0.271746	-0.0444262	-0.0605422	-0.478876	-0.174237	-0.0816235	0.0313594	0.0856329	0.0432007	0.187211	-0.885739	0.478895	-0.0111954	-0.280942	-0.125127	-0.518173
0.309372	-0.0613575	-0.00406605	0.244519	0.58071	-0.0404107	0.0730018	0.0767811	0.114942	0.255727	0.132239	3.78663	0.419251	-0.0442492	0.365474	2.41299	0.188463
0.213032	0.283173	-0.00802386	0.351898	-0.419643	0.13189	0.699474	0.168238	0.203023	0.014423	-0.04245	-0.351265	0.767709	0.116406	0.301466	-0.0296624	-0.0614902
0.0233749	0.317098	0.27765	0.423254	0.092011	0.445987	0.573744	0.34213	0.10274	0.250527	0.0861011	0.0935483	0.24193	0.0428678	0.023226	-0.196627	-0.0698505
0.0221451	-0.0381663	0.15204	-0.266246	-1.34976	0.00125692	0.751171	-0.0164985	-0.310509	-0.122498	-0.250835	-0.572222	0.372506	-0.270113	-0.0346399	-0.493892	-0.401193
-0.26409	-0.261899	0.151201	0.249907	0.0848294	0.136477	-0.0474713	-0.106312	0.104668	0.170112	-0.298342	0.37268	0.247333	-0.659215	0.361317	-0.0215574	-0.0538265
0.0264216	-0.242983	-0.34754	0.00393459	4.30121	-0.295609	-0.554575	-0.502976	-0.0525088	0.295697	-0.456396	0.847064	-0.197117	0.490853	-0.132646	0.266943	0.135758
0.115598	0.59691	-0.256557	-0.10227	11.3406	0.16353	-0.00598736	0.0213293	-0.127042	0.044982	-0.180816	0.759556	-0.0129351	0.44827	-0.0472038	-0.151465	-0.0210277
-0.245767	0.394012	0.153237	-0.197406	2.90629	-0.153761	-0.265422	-0.00509211	0.144166	0.295638	-0.236728	1.71649	-0.396641	-0.362343	0.179641	0.0892763	-0.0289227
-0.233809	0.00408862	0.0220652	-0.132999	1.1119	-0.0131988	-0.0541725	0.00188426	0.269935	-0.193362	0.00171949	0.291116	-0.477848	-0.458623	0.276091	-0.135001	-0.0303772
-0.251654	0.306772	-0.0864442	0.283601	0.24543	0.334248	-0.33889	0.0633366	0.111164	0.667553	-0.0142052	0.876329	-0.471356	-0.0923125	-0.137116	1.02192	1.27536
-0.273279	1.27416	0.56684	-0.118063	1.17933	0.307859	0.0672296	-0.0125336	-0.0141271	1.95487	0.224651	2.57173	-0.458894	0.534774	-0.328569	1.97138	3.25354
-0.140892	0.0191074	-0.0384581	0.227422	-0.0279397	-0.0952035	-0.0345102	-0.0986768	-0.102701	-0.188396	-0.142234	0.720985	-0.500825	-0.378167	0.0430771	0.46201	0.467396
-0.246572	-0.219261	-0.322608	-0.03448	-0.579181	0.0880669	-0.120136	0.0383195	-0.0024922	-0.142344	-0.513109	0.445457	-0.367441	-0.483832	-0.135015	-0.239027	0.00978639
-0.0556386	0.118332	0.414525	0.0608731	-0.00927578	-0.320617	-0.206847	-0.0379218	0.369152	-0.230466	-0.00818672	0.106001	-0.213552	-0.273621	-0.0631365	-0.56623	-0.0713093
-0.14332	-0.148684	0.755175	0.112916	-0.590774	0.286514	-0.41876	-0.264736	-0.13967	-0.00569469	0.219946	0.00321379	0.290244	-0.0393829	0.313113	-0.515499	-0.259934
0.00209635	-0.127733	0.220778	-0.347647	-0.660303	0.21586	0.391976	0.327185	0.614713	-0.0098476	0.278248	-0.237387	0.545552	0.257926	0.0363531	-0.340153	0.0472238
-0.0406598	-0.39654	0.290907	-0.182999	-0.982982	-0.0461758	0.0849487	-0.0831081	0.215146	-0.300258	-0.15174	-0.291856	0.133947	-0.138125	0.220861	-0.711631	-0.129318
-0.296284	-0.0813145	0.418344	-0.0139246	-0.780533	-0.0786071	-0.269759	-0.12255	-0.0676195	0.226887	0.285491	4.93743	0.146076	-0.0187334	0.0213669	-0.348823	-0.23134
-0.0116938	0.117925	0.455683	-0.167234	-1.28396	0.407627	0.0610591	-0.00392381	0.203537	0.0253649	0.178331	0.0292956	0.784262	0.396871	0.403697	-0.421064	-0.123731
-0.098473	-0.31183	0.109935	0.106753	-0.398728	-0.322255	0.323745	0.0645033	-0.0377035	0.391709	0.282026	-0.183571	0.527662	0.385205	-0.151078	-0.129558	-0.0586238
-0.0496066	-0.228108	-0.0936957	0.14899	-0.606226	-0.400712	0.213185	-0.100456	-0.0364922	-0.182677	0.0959924	0.0183324	-0.397907	-0.512007	0.290291	-0.309125	-0.0778901
0.288527	-0.0372396	0.154093	0.30826	1.3754	0.120049	0.56371	0.203858	0.111032	0.287406	0.790883	1.31201	0.942575	0.0485046	-0.0420414	-0.0375232	0.205757
-0.0161937	-0.0362485	0.00762837	-0.131473	-0.226736	0.0616277	0.596285	-0.0839328	-0.31016	0.0782919	0.286563	-0.062006	0.724644	0.396358	0.00176347	-0.160048	-0.0744281
0.0616305	-0.189887	-0.146641	0.0415291	-0.331859	0.0297008	0.113107	0.213888	0.0914913	-0.403781	0.289212	0.0270364	-0.240169	0.0332729	0.0761945	-0.39151	-0.161155
0.320797	0.171307	0.120546	0.114616	-0.152533	0.053673	0.108225	0.162753	0.108015	0.0691857	0.200322	0.217861	0.0478086	-0.548408	0.337324	0.124847	-0.0784997
0.0219174	0.101463	0.360199	-0.0324453	0.181788	0.0143321	0.171637	0.129364	0.223919	0.0328191	0.124483	0.789538	0.266394	-0.0568613	-0.0016533	0.365909	-0.0527367
0.038126	0.162765	0.0913077	0.281039	-0.222748	-0.00377945	0.127932	0.065969	-0.242871	-0.0491583	-0.142191	0.501375	-0.0877434	4.44067	-0.35877	2.81765	0.0543156
-0.14663	-0.109444	0.0498302	0.234067	0.843676	-0.189488	-0.0941083	0.232252	0.152261	-0.229199	-0.0623888	0.28555	-0.059512	-0.014148	-0.0318098	0.31014	0.23907
0.0948963	-0.123657	-0.147943	0.103751	-0.401748	-0.0180716	0.355348	0.220094	0.0722075	-0.117984	0.342753	-0.349826	0.303161	0.145145	0.148109	0.153039	-0.174384
-0.123647	0.0812969	-0.217975	0.0126211	-0.325287	-0.0474342	0.0870541	-0.00738828	-0.145132	-0.00451516	0.155383	-0.0712474	0.0434711	2.03309	0.0714929	1.17837	-0.229796
-0.19201	-0.122153	-0.114452	0.0445572	0.664787	0.0527231	-0.299375	0.109672	-0.246598	0.0146364	-0.337333	-0.0215551	0.139979	0.204484	0.132908	-0.525562	0.102368
-0.0230989	-0.304363	-0.226679	0.169778	0.00954948	0.109758	0.0711714	0.336606	0.0224791	-0.0194002	-0.21361	-0.439571	-0.118262	-0.0189994	-0.0960421	-0.0337927	0.0286665
0.108321	0.0760488	-0.281259	0.120581	-0.641652	-0.11108	-0.0322057	-0.18294	0.199843	-0.209681	-0.0276827	0.104997	0.187125	-0.0333971	0.0634526	-0.20856	0.0899449
-0.0612766	0.854379	0.224973	0.00822768	0.953722	0.257882	-0.110021	0.184353	-0.0325243	0.25534	0.12724	1.42415	0.0289569	-0.0187591	-0.335835	1.80955	0.562674
-0.068036	-0.0140477	-0.0547084	-0.0857689	-0.623517	-0.0294837	0.126909	-0.182427	-0.139911	0.335309	0.0633155	-0.543321	0.361048	0.518778	-0.259827	0.0321617	-0.0546922
0.23443	1.17263	0.0471535	0.183544	1.04844	0.631658	-0.270796	0.26904	0.128296	0.17907	0.00196154	2.24104	-0.223607	-0.0191251	0.321474	2.93633	0.621363
-0.14137	-0.304777	-0.0989768	0.116727	0.892771	0.00537572	-0.0629365	-0.576809	-0.220066	0.0694443	-0.437201	0.953659	0.133582	0.0545369	0.23223	-0.166304	0.197027
0.048496	0.0754807	-0.024841	-0.00457199	-0.391495	-0.276736	0.231395	0.452154	-0.0642805	0.024745	0.0127215	-0.27265	0.539248	-0.452775	-0.068505	-0.158807	0.0760409
0.147447	0.488638	0.190315	0.113163	-0.503787	0.161179	0.248929	-0.0651708	0.21748	-0.0366066	0.578243	0.128956	0.354712	0.0872848	0.230054	0.246523	0.120929
-0.0719802	0.247757	0.0239861	-0.0316311	-0.365559	0.461502	-0.0097831	-0.520525	0.370809	-0.156816	-0.00503913	-0.195158	-0.12715	-0.0972965	0.226485	-0.323571	-0.218479
0.0975165	-0.353697	0.161025	-0.211345	-0.5665	0.0810061	0.103646	0.357932	0.211272	-0.241784	-0.159847	-0.838775	0.39381	0.162552	-0.104388	-0.0436001	-0.382546
-0.220666	0.0247391	0.162728	-0.0655751	1.10842	0.0620939	-0.47909	0.203473	-0.273581	-0.0522541	-0.190372	0.577245	-0.0606383	-0.0859452	-0.0419048	-0.283359	-0.252185
-0.0208468	0.214414	0.480963	0.246226	1.05781	-0.134674	-0.108263	0.109172	0.237851	-0.038397	0.178283	0.99187	-0.0202151	-0.0458403	0.366518	0.0652406	0.0812542
0.139555	0.487774	0.096175	0.133768	0.942519	-0.049998	0.514027	0.410826	0.107063	0.253544	0.219267	0.643549	0.382354	0.390788	0.124003	1.5199	0.228961
-0.357629	0.195307	-0.0237807	0.172411	0.217817	-0.0717331	-0.442572	0.17575	0.0777966	2.14792	-0.269839	1.47683	-0.083794	0.00678432	0.00297358	2.72556	2.754
-0.179884	-0.36814	0.000601982	0.442243	-0.202757	-0.0609055	-0.231748	-0.0135124	-0.0263378	-0.0277517	0.0618827	2.53208	-0.057961	0.463897	-0.0405006	6.4978	0.0194644
-0.0947218	-0.0102568	-0.14611	-0.0392	-0.377594	-0.179083	-0.0745983	0.0111116	-0.250658	-0.23037	-0.062286	2.04438	-0.293341	0.361403	-0.206905	5.10685	0.0824623
0.110535	0.451372	0.106221	0.125907	2.6737	-0.0475915	0.417339	0.13373	0.300908	-0.053911	0.240562	-0.305756	0.671868	-0.168076	-0.127089	-0.109491	-0.147944
0.0155921	2.23586	0.222742	-0.0371701	9.75421	0.0477274	0.108229	0.215188	0.11833	0.0255333	0.237495	0.0507168	0.408177	-0.136729	-0.024604	0.343056	0.297354
0.0536812	0.175967	-0.186396	0.00246206	2.03806	-0.0425607	0.047535	0.126871	0.105302	-0.0778005	-0.0824578	-0.311775	-0.3159	-0.226043	0.049359	-0.482012	0.215746
0.0316761	-0.272105	-0.253625	-0.218571	-0.510464	-0.194418	0.271858	0.0570538	-0.0154763	0.167251	-0.116503	0.411094	0.033051	0.216166	-0.133986	-0.00644278	0.30286
0.0914878	0.166499	-0.0726838	0.0052829	-0.117183	0.0971202	-0.0746579	-0.0820967	-0.178144	0.000177064	0.247502	1.53958	0.0865324	0.193264	-0.022116	1.94808	0.464689
-0.0219174	0.505003	0.0787906	-0.364899	-0.278155	0.392189	0.317554	0.220317	0.016458	0.208822	0.254278	-0.0476939	0.153198	0.0849601	-0.144714	0.33206	0.274613
-0.00839185	1.06817	0.0754452	-0.130386	1.12204	-0.0229001	0.139892	0.334475	0.359792	-0.0194027	-0.0337165	1.68946	0.175642	-0.302252	-0.165578	3.35762	0.230494
-0.0637679	0.251381	-0.0854886	-0.0596174	2.14692	-0.101311	0.106576	-0.281446	0.0567931	-0.236927	-0.327373	2.13846	-0.416727	0.884383	0.216069	4.39415	0.162909
-0.214564	0.374132	0.563309	-0.00334897	1.49789	-0.0778426	-0.344685	-0.301417	0.391286	-0.0218331	-0.0542074	0.821655	-0.0858029	-0.408598	0.239478	-0.113541	0.00631728
0.147171	0.371001	0.0916659	0.0968888	-0.0258261	0.142891	-0.342493	-0.0377337	0.158619	1.33164	0.098963	1.10694	-0.506651	0.0940171	0.0324992	1.56478	1.4667
-0.0161646	-0.187425	0.0874266	-0.371413	-0.649576	0.0652663	0.376941	0.218821	-0.203863	-0.268418	0.250765	0.0448431	0.380724	3.41871	0.169166	1.3853	0.158681
0.303402	0.00638182	0.326323	0.0364445	-0.625569	0.133027	0.58498	0.273611	0.0888525	-0.208216	0.314947	-0.193977	0.267754	0.553628	0.313845	-0.226708	-0.168998
-0.12826	0.0795648	0.346541	0.171565	0.938193	0.230966	0.194672	0.258287	0.0783959	0.679441	0.322932	-0.267767	-0.187551	-0.087859	0.252783	0.108721	-0.230691
-0.243124	-0.418238	0.168101	-0.0266791	0.857939	0.0888017	0.0845743	0.102277	0.0334077	-0.0769247	0.0312241	2.78704	-0.0448064	1.55143	0.243142	5.37137	-0.463195
-0.0613436	0.99112	-0.527342	-0.0496563	14.4062	-0.17711	0.217215	-0.0890923	0.0527082	0.148701	0.292772	6.93282	-0.339636	0.268857	0.106562	0.343397	-0.171337
-0.142343	-0.529511	-0.0772445	0.0501999	9.35216	0.134242	0.369578	0.148244	0.0212546	-0.293096	-0.221567	-0.320901	-0.282138	1.7515	-0.147681	-0.05712	-0.355672
-0.415297	0.265118	-0.299521	-0.238767	6.30958	0.274866	0.0292974	-0.00191398	0.0434808	-0.160468	0.0043427	-0.486404	0.0997085	1.60314	-0.15923	0.155329	-0.153484
-0.0808136	-0.561678	-0.0360458	0.111238	-0.278299	-0.125921	0.136384	0.0237008	0.06449	-0.183129	-0.230265	-0.58581	-0.451098	-0.0305356	0.0318395	-0.1015	-0.105468
-0.238014	3.90346	0.161064	0.0971496	16.1033	-0.347783	-0.206457	0.495978	-0.234979	-0.210955	-0.0313537	-0.156753	0.0786581	-0.169972	-0.0789421	-0.167366	0.0643459
-0.331869	-0.0636033	0.0953187	0.0229243	-0.148558	0.336767	0.512485	0.433597	0.0635767	0.0202343	0.379425	-0.464567	-0.319949	0.232318	-0.156594	-0.196418	-0.0167473
-0.0958667	1.10122	-0.0475831	0.0240187	10.2845	0.241022	-0.0413891	0.032773	0.163673	0.147731	0.0503334	9.83089	0.171955	-0.00238491	-0.0765259	-0.469167	-0.14727
-0.176545	0.219435	0.167138	0.25925	0.303545	0.0234468	0.132492	-0.0638177	0.0328766	-0.102472	-0.119894	11.0684	-0.088138	0.177419	0.0237051	-0.263955	-0.300225
-0.0286296	0.0795731	0.203664	0.430752	-0.648289	-0.0333195	0.230291	0.0786232	0.171688	-0.194626	0.462074	0.369841	-0.422656	-0.0579246	0.474181	-0.311372	-0.0272024
0.286218	-0.109369	-0.0364163	-0.0289832	-0.14537	0.141961	0.666737	0.152299	-0.107029	-0.0860181	-0.0216707	-0.640104	0.61927	0.0784078	0.142382	-0.329787	-0.0694739
-0.0693955	-0.35734	-0.121398	-0.012836	-0.808996	-0.190903	-0.195418	0.0122583	-0.109111	-0.0987585	0.0534354	-0.219231	0.0736528	0.0266717	-0.410545	-0.346484	-0.127577
-0.285133	-0.14766	0.168223	-0.182649	10.6493	-0.210038	0.0710326	0.0122223	-0.0552375	0.181899	0.230957	-0.327065	-0.216071	0.23668	-0.0217355	0.101699	-0.110528
0.0397434	0.0700483	0.127938	-0.364583	11.2136	-0.92981	0.125028	0.198311	0.333926	-0.104456	0.077174	-0.545754	0.51787	0.223225	0.0333746	-0.395012	-0.0700465
-0.458619	0.0530045	-0.0728715	0.192615	0.644389	-0.393448	0.0440408	-0.255855	-0.214844	-0.456768	-0.135656	2.08916	-0.0106776	0.11418	-0.0407844	-0.627254	-0.130996
0.023365	0.366713	0.223637	0.0840433	1.08723	0.241036	0.163546	0.333472	0.280661	0.197855	0.390449	1.06368	0.0217284	0.319658	-0.130166	3.05027	-0.112069
0.0104307	-0.191608	-0.121818	-0.226059	-0.635153	0.0716124	-0.504043	-0.113341	-0.0622049	-0.339879	-0.156436	-0.73854	0.21076	-0.0568461	-0.364533	-1.0876	-0.511647
-0.018309	0.057896	0.223311	0.0630404	0.0570336	0.00782777	0.430409	0.328797	-0.0197941	-0.0726405	0.296316	1.3767	-0.22946	-0.0562584	-0.209719	-0.448478	0.168346
-0.164985	-0.0758533	0.229274	0.200565	-0.336228	-0.247873	-0.162232	0.312027	-0.110167	-0.233265	-0.044007	0.597316	-0.84713	0.131094	-0.0505855	2.6924	0.789043
-0.0287759	-0.307031	-0.0491536	0.283401	-0.901716	-0.0922542	-0.168384	-0.421867	-0.140405	0.189002	-0.367262	-0.492526	-0.290465	-0.033222	-0.206738	-0.36299	0.145708
-0.0873909	-0.0933005	-0.464466	-0.389186	-0.322401	0.177615	-0.115989	0.103669	-0.00558599	-0.169829	-0.233829	-0.469665	-0.383968	-0.368277	-0.386347	-0.325184	0.0586678
0.0702831	0.248069	0.362516	0.293806	-0.59931	-0.141988	0.231122	0.246937	0.195992	-0.129425	0.0549389	-0.278747	0.0704109	0.175894	0.0937585	-0.450521	0.123139
-0.147469	0.206712	0.0498304	0.209097	0.628857	0.26719	0.302229	0.428027	-0.3115	0.465395	0.013737	-0.135336	0.186978	0.495354	-0.199458	0.0516676	0.113445
0.145146	-0.117448	0.231776	-0.238557	-0.627326	-0.194367	0.137928	0.305506	0.243964	0.0671896	-0.214966	-0.194848	-0.0207223	0.0381384	0.495647	-0.0591875	0.150958
0.143126	-0.254392	-0.023042	0.327503	0.663915	-0.00573034	-0.369188	0.0191032	-0.191205	-0.00706515	-0.0119069	0.632731	-0.0476679	-0.476038	-0.120075	-0.385114	-0.0671628
0.0756449	0.216442	0.193255	-0.110652	-0.428933	0.00849381	-0.0705171	-0.096979	0.353584	0.532421	0.616834	0.13161	0.555545	-0.192918	0.129035	0.271419	0.0395222
0.0968802	1.64154	0.0413482	0.014054	4.93993	0.119231	-0.184895	-0.0846818	-0.111872	4.55641	-0.103748	0.307129	-0.178286	0.717536	-0.131765	4.36298	0.182536
0.0130786	0.251852	-0.303109	0.0731586	0.955232	0.429198	-0.592221	0.0473303	0.195361	-0.108821	0.148607	1.14606	-0.352925	0.240479	0.00301658	0.0102146	0.477652
-0.399998	-0.0472475	-0.0693169	0.181129	9.03447	-0.523854	-0.279376	-0.168691	-0.532391	-0.033999	-0.193184	0.464315	-0.369358	1.25714	-0.0647892	0.483959	-0.029613
-0.076957	-0.200039	-0.1148	0.353817	-0.396843	-0.163074	-0.272417	0.0950876	0.0449681	-0.457072	-0.150068	0.262883	0.107819	-0.433557	0.23635	-0.251609	-0.661087
-0.162462	-0.430761	-0.329647	-0.219716	-0.204823	-0.0460618	0.357243	-0.220645	0.0375627	-0.118141	-0.19088	0.527713	-0.0119069	-0.126979	-0.126712	-0.144829	-0.0913085
-0.274926	0.0486166	-0.21372	-0.395135	0.469028	-0.379517	-0.31451	0.266888	-0.0874277	-0.0147661	-0.180564	-0.537767	-0.0505332	-0.357315	-0.113121	-0.391272	-0.0138695
0.210485	-0.195042	0.0014966	-0.0181867	-0.479364	0.0438333	0.0882291	0.140397	-0.0894344	-0.0482868	0.00200419	-0.605648	0.196708	0.316861	0.378132	-0.0704204	0.236867
-0.458494	-0.0930768	-0.215201	0.05648	0.653614	-0.12059	-0.117319	-0.13289	-0.315491	0.031553	0.231004	0.499554	-0.13883	0.0275773	-0.215245	0.295617	-0.408187
0.148161	-0.0805682	-0.233105	0.0594217	-0.547226	-0.332495	-0.388393	-0.141305	-0.0359109	0.198188	-0.261345	-0.120129	-0.21349	-0.263434	-0.41172	0.282193	-0.0682357
0.142695	0.213624	-0.195965	0.255946	-0.267585	0.0497712	0.228783	-0.165862	-0.0355717	0.00780412	0.239085	0.226252	0.264457	0.402509	-0.297157	0.0634936	-0.0113805
0.0477184	0.0698751	-0.131256	-0.00775482	-0.546589	0.14169	0.18854	0.0304214	0.10481	-0.0924716	0.222892	-0.543822	-0.168859	0.469832	0.437641	-0.229155	-0.250128
0.0390048	-0.00649453	-0.0398249	-0.0575298	0.774712	-0.148421	-0.0373336	0.0855101	0.00229307	-0.187298	0.247278	-0.0117371	-0.0897928	-0.313413	-0.225331	-0.764441	-0.147063
0.132061	1.0561	-0.0427252	-0.245126	7.12295	-0.392687	0.110732	0.0815804	-0.206199	0.310208	0.0348681	-0.3498	-0.131193	-0.010405	0.0291597	-0.420723	0.0260368
0.0896839	-2.56333e-05	-0.0341621	0.0747942	2.31354	0.0999677	0.339037	0.314615	-0.0547492	-0.200448	0.0783817	3.42013	0.214776	-0.262145	0.121582	-0.470276	-0.107635
-0.198617	-0.304075	-0.175186	-0.181577	-0.985313	-0.178232	-0.363634	-0.209061	-0.0509496	-0.625275	-0.25567	-0.482189	-0.123462	0.124898	-0.293642	-0.550366	-0.143928
-0.182928	-0.143638	0.190638	-0.588807	-0.379273	-0.178202	-0.255892	0.0301763	-0.129186	-0.408441	-0.128031	0.101808	-0.459286	-0.263933	-0.259652	0.551271	-0.168574
-0.519144	0.00501029	0.0145986	-0.189933	0.227668	0.00504165	-0.0810184	0.0737844	-0.195759	-0.499164	-0.2143	2.44078	-0.267663	-0.215208	-0.1255	-0.117885	-0.166471

## Sheet: Figure 4 and 5
OSN Z-scored mixture responses
** Rows are ROIs and Columns are mixture indicies found in supplementary table 3
Mouse 1
-0.226481	0.0944954	0.768307	-0.131875	0.331927	-0.222017	1.28895	0.154489	1.47476	0.323161	1.33952	-0.390942	-0.0504609	2.12883	0.831873	-0.267245	-0.572062	0.537237	0.208132	0.369325	-0.287214	0.169722	0.262129	0.149256	0.380221	0.4495	0.103326	-0.216057	-0.642113	0.981964	-0.111049	-0.47515	-0.0350413	-0.721081	0.801907	-0.417136	-0.706955	-0.50119	0.0107141	0.125416	1.09575	0.138391	0.895035	-0.139261	-0.532334	1.31372	0.29584	-0.717827	0.0310031	2.94153
-0.553353	-0.316426	0.972604	-0.520252	0.87963	-0.0859993	2.69228	-0.00985032	2.4339	1.0728	1.09959	-0.460301	-0.0354906	5.84337	1.89635	-0.961385	-0.341267	1.04903	2.31474	1.12777	-0.469085	1.50272	0.480596	1.04455	0.151019	0.876956	0.0222566	-0.693337	-0.579917	1.97022	-0.466464	-0.154297	0.116095	-1.19572	2.09752	-0.252939	-0.897496	-0.415396	1.303	0.0272707	3.01487	-0.00204847	3.46831	0.0507041	-0.376876	2.90871	0.225417	-0.302795	0.00449424	7.38947
-1.21268	-0.589394	-0.328524	-0.303913	-0.19748	-0.264545	0.971307	-0.446926	0.675789	-0.0828629	0.0358787	-0.278497	-0.794467	3.39489	0.679942	-0.335027	-0.713794	0.134543	-0.0837852	0.0190361	-1.02005	0.444022	-0.732784	-0.235349	0.0653538	0.526325	-0.490538	-0.222501	-1.13812	1.1182	-0.478042	-0.295413	-0.611113	-1.00574	0.816339	-0.247888	-0.974801	-0.834104	0.0327945	-0.0956486	2.02406	0.0887084	0.872211	-0.643305	-0.457772	1.63575	0.0862902	-0.626525	-0.271665	3.46198
2.39591	1.11932	3.93822	0.121659	0.296528	-0.25764	0.224524	0.071737	0.595154	2.19313	1.28248	0.156148	2.01717	0.358021	0.883404	0.587568	2.78263	0.276569	3.99184	0.282402	4.45321	0.144894	3.05801	0.19892	0.282653	0.107886	2.11143	-0.251417	2.80074	-0.317294	1.03155	-0.0968284	2.49228	0.0428836	0.750561	1.40544	-0.387326	1.3459	-0.122796	-0.018494	-0.103098	0.0933791	-0.256442	0.183066	0.084506	-0.161643	0.130143	-0.104503	-0.176555	0.00809711
0.337755	2.50102	1.0959	0.092551	0.129419	-0.00430302	1.0198	0.370338	2.39621	1.23305	2.45081	0.441013	1.01411	1.87648	1.58479	0.577711	0.112815	2.45484	1.39206	0.992775	0.953906	1.5148	0.741966	1.23291	0.620933	0.616253	0.488389	0.345765	0.29789	0.751701	0.0500846	0.241207	-0.069009	0.0961068	0.835651	0.112827	-0.367702	-0.299296	0.517406	-0.0466838	0.28253	0.0208662	0.46391	-0.393445	-0.504868	0.0810803	0.680676	-0.508484	0.0235697	1.71545
-0.356974	0.348388	0.285931	-0.389276	-0.0499311	-0.116154	0.649828	-0.0243884	0.755769	0.769786	0.917859	0.072339	0.222476	1.25325	1.33042	-0.281653	-0.151276	1.16159	0.590571	0.603255	0.193204	0.552748	-0.157631	0.252649	0.171715	0.280905	0.0694009	-0.00786065	-0.236574	0.280053	-0.147925	-0.00628702	-0.214208	-0.204958	0.4809	-0.191863	-0.280307	-0.231644	0.44039	0.0842071	0.580114	0.202225	0.549024	-0.166143	0.0572849	-0.0935378	0.127039	-0.106954	-0.367793	1.03603
-0.177843	0.357868	-0.150677	0.193684	0.118572	0.29198	-0.00831831	0.21965	0.216187	-0.19845	0.338833	0.699645	0.049342	-0.137248	-0.0475791	0.56776	0.245315	0.0549145	-0.0379148	0.128613	0.443659	0.440809	-0.438901	0.0514656	0.124984	-0.0555267	0.225928	0.52227	0.0118284	0.344479	-0.19583	0.2188	-0.101477	0.277745	-0.490837	0.410447	0.305342	0.420023	-0.0728842	0.752121	-0.184659	0.869009	-0.510108	0.282815	0.366782	0.12224	0.101836	-0.26362	0.0343272	-0.0971242
0.109436	0.568769	1.44001	0.43882	0.178609	0.339485	1.14687	0.313186	0.773383	0.94477	1.25402	-0.0761074	0.387693	1.63076	1.23375	0.287238	0.140313	0.638972	1.20433	0.476707	0.491017	0.517157	0.401595	0.899541	0.166442	0.425947	0.54976	0.337586	0.544471	0.789047	0.476659	0.118442	0.543112	0.0989067	0.808915	1.02215	0.533303	0.347293	0.638443	0.118314	1.41485	0.0781992	1.74528	0.0653317	0.143934	0.985071	0.0665915	0.153924	-0.163711	2.53272
-0.382655	-0.0815624	0.279766	-0.170025	0.113236	0.00859255	0.623096	-0.524292	-0.063848	-0.17539	-0.133479	-0.537929	-0.00294454	1.12928	0.483517	-0.0944493	-0.155262	-0.38954	0.209672	0.171021	-0.704202	0.0350525	0.318445	-0.239506	-0.279282	-0.139007	0.0509486	-0.146797	-0.195894	0.254101	-0.0779254	0.0708522	0.0265037	-0.663225	0.715126	-0.0763043	-0.233311	-0.0555228	-0.00922378	-0.161572	1.1081	0.0504895	0.0384826	-0.0747361	0.30073	0.469854	-0.00361462	-0.199457	0.601906	1.44157
0.279907	-0.403584	0.625825	-0.161905	0.0367055	-0.083374	0.914063	-0.294977	0.0678742	0.527299	-0.100018	-0.352922	0.337809	1.57062	1.22585	0.64825	-0.00507882	0.233499	0.734911	0.435759	0.21587	0.363277	0.736619	0.132806	-0.276067	-0.131666	0.268249	-0.0441914	0.573903	0.344989	0.21804	0.0580628	1.10605	-0.481753	1.06325	0.548413	-0.187513	0.155363	0.337788	-0.0483819	1.26515	0.0825302	0.870503	-0.605009	-0.0455128	0.442002	0.0916173	-0.22328	-0.37931	1.96305
2.5315	2.45592	3.17998	0.0554043	2.19126	0.276836	3.10786	1.52954	2.15895	2.8018	3.09669	-0.146248	2.73172	2.45924	2.83198	2.00158	2.99726	1.46742	3.23355	3.04069	2.75036	0.811973	2.69515	1.07734	0.275336	0.31629	3.15384	0.101259	2.74043	0.252094	2.70198	2.46394	3.66276	-0.0300232	3.1313	3.05848	1.35509	3.18316	1.5154	-0.0893684	2.56389	0.188662	1.32029	-0.132419	1.77084	0.513541	0.109654	0.379466	0.141823	1.70968
2.55206	1.82376	3.05675	0.170659	2.32342	-0.207167	3.62984	1.18095	2.00397	2.71527	2.71927	0.384989	2.41652	2.328	2.86179	1.77802	2.62094	1.02069	3.50807	2.31573	3.4287	0.985223	3.25442	1.37624	0.151927	0.683324	2.91426	0.106761	3.03039	0.78657	2.27776	1.68102	3.19766	-0.0045063	2.63939	2.6104	1.13902	2.28955	1.63646	-0.168557	2.46244	-0.191343	1.41759	-0.432424	1.84011	0.818236	-0.0904769	-0.0711867	0.049058	2.73475
0.712833	0.173474	0.549523	-0.0420962	0.146414	-0.385188	0.624369	0.200741	1.35538	0.428608	0.202303	0.00375561	0.230348	1.65757	-0.406602	-0.0228531	0.691484	0.727328	0.618631	0.443716	0.942358	0.44686	0.228751	0.530372	0.521668	0.682286	0.877286	0.183707	0.593552	1.162	0.497411	-0.0475781	0.387528	-0.0312824	0.828553	0.536451	0.338456	0.174843	0.320171	0.296413	0.937133	-0.168861	0.750101	-0.112645	-0.0772324	0.527573	-0.269573	0.124495	0.06049	1.32823
1.91651	1.04986	3.06444	0.181349	0.225684	0.201553	1.77975	0.453979	1.73672	2.27132	1.23005	-0.275961	1.30337	1.83678	2.29742	0.743047	2.18113	1.41231	2.7161	0.172238	1.9481	0.651603	2.53639	0.649861	0.150057	0.511051	1.86747	-0.0746404	2.18916	0.14025	0.950509	0.128891	2.88242	0.467792	1.11062	1.03064	0.14672	1.14244	0.191779	-0.0148117	0.973773	-0.235213	0.355737	-0.00544213	-0.056251	0.246815	-0.333781	0.626808	-0.210924	1.2704
-0.411436	-0.568078	0.649067	0.394868	0.212318	-0.00126571	0.607635	-0.242601	0.783857	0.337072	-0.0467749	0.0913332	-0.296234	2.82142	0.510688	-0.394801	-0.325745	0.42332	0.191751	0.01819	-0.187766	0.290434	0.444238	0.436433	0.260388	0.0590126	-0.11253	-0.125834	-0.435	0.891526	0.157339	-0.247037	0.0874931	-0.3832	0.534776	-0.517177	-0.221896	-0.227503	0.552345	0.021754	1.18376	-0.0227718	0.63456	-0.00106797	0.0578703	1.00554	0.147547	-0.415655	-0.0823526	2.6245
-0.411026	-0.975897	-0.340704	-0.169779	-0.235141	0.266289	0.552279	-0.362962	0.859245	0.0215286	-0.474782	-0.690871	-0.237306	1.8858	0.416639	-0.449747	-0.66264	0.42918	-0.0274267	-0.260274	-0.878383	0.70336	0.587467	0.106808	-0.157184	0.286445	0.0338369	-0.450445	-0.767677	0.817698	-0.319869	-0.462828	0.25651	-0.557449	0.823196	-0.570707	-0.641938	-0.38753	0.115329	-0.110948	1.11205	-0.312759	1.24783	-0.221314	-0.555093	1.47762	-0.534173	-0.639252	0.00835352	3.48562
-0.119319	-0.574595	-0.574454	-0.107414	-0.144327	0.0489144	-0.293867	-0.656707	0.101379	-0.350939	-0.511353	-0.054784	-0.453637	0.764601	-0.636491	-0.431869	-0.179183	-0.0473085	0.39236	-0.347458	-0.562425	0.184562	-0.384625	-0.531231	-0.205256	0.0965505	-0.458666	-0.261855	-0.453021	-0.0260599	-0.556673	-0.529298	-0.232014	-0.329916	0.234016	-0.613364	-0.828069	-0.156394	-0.204661	-0.0884098	0.241162	-0.0807498	0.184344	-0.154038	-0.0758127	0.278493	0.0631779	-0.37273	0.138675	0.956346
0.708629	-0.206553	1.68442	-0.147043	0.0605899	-0.0557567	-0.0714622	-0.138913	0.172219	0.694472	-0.0886331	-0.0193418	0.655673	0.822109	0.244931	-0.775727	1.33654	0.0727713	2.49833	0.0759588	0.490678	-0.086472	0.8874	-0.0827688	-0.0110908	0.29939	0.944375	-0.21005	1.25374	0.357822	0.423587	-0.203515	0.993728	0.104216	0.865536	0.124223	-0.279294	0.20846	-0.497906	0.0190183	0.412171	-0.206113	0.30651	0.0433438	-0.448399	0.639003	-0.0206667	-0.450439	0.235101	1.47467
0.707489	-0.508817	1.716	-0.278189	0.412543	-0.0681794	1.56295	0.115809	1.21428	0.843512	1.05583	-0.0293857	0.694883	2.50586	0.927544	-0.256805	1.46618	0.655921	2.3272	0.202372	0.869462	0.673486	1.25535	0.803942	0.416691	0.383582	1.15565	-0.12149	1.08611	0.776426	0.311456	0.0696648	1.33092	-0.0533838	1.42846	0.24117	-0.770279	0.0136715	-0.139713	0.113117	1.45988	-0.221265	1.10071	-0.293884	-0.354283	1.89887	0.152319	-0.4	-0.107554	3.34422
0.455577	-0.494682	0.504935	-0.276274	0.14207	0.152022	0.358159	0.582914	0.293894	0.393838	-0.119884	0.245012	0.0473444	0.757533	1.03045	-0.270801	0.782056	0.301649	1.01564	0.00196158	0.710654	0.377465	0.290366	0.172451	-0.0666218	0.144358	0.553656	-0.0402437	0.416225	0.752098	0.147207	-0.237513	0.550905	-0.148759	0.39353	0.229887	-0.273369	-0.223368	0.0235353	-0.0793443	0.780019	-0.100622	0.351005	-0.444515	-0.141129	0.401337	0.0502928	-0.205246	0.111535	1.03693
0.682638	1.63718	2.60022	1.35267	1.43871	0.91633	2.76542	1.13759	3.39641	2.07369	2.90246	0.265146	1.26218	5.18838	2.61219	1.7557	0.956021	2.24874	1.78546	1.11458	0.35283	1.64644	0.465325	1.6887	0.767064	2.18227	1.3323	-0.24518	0.160411	1.93479	0.450159	0.469198	0.525453	-0.475595	2.13659	0.545187	-0.464562	0.150684	1.35556	0.404261	2.50923	-0.0736902	1.77268	0.0664639	0.522907	2.07553	-0.244632	-0.221579	0.496672	4.73475
0.697552	1.17016	0.0670948	0.997598	0.837839	0.257867	1.48794	0.345339	1.1664	0.609496	0.947994	-0.459961	-0.000440205	1.0108	1.657	-0.438381	0.55972	0.350454	0.372025	0.137754	-0.0303	-0.415665	-0.0267481	0.14669	-0.0327275	0.577313	0.117346	-0.621281	-0.426194	0.441355	-0.11794	0.00728401	0.176537	-0.227703	0.840143	-0.289736	-0.553402	-0.118385	0.991172	-0.260542	0.39268	-0.549925	0.653536	-0.496405	0.0137951	0.603564	-0.35952	0.0614148	0.00250695	1.3865
0.156156	0.242917	-0.496942	-0.00684937	0.101193	-0.00871362	0.810405	-0.11668	0.439436	1.17121	1.92115	-0.294539	0.778634	0.107779	2.17999	0.360446	0.0130506	0.177963	0.0409969	0.460383	0.235152	-0.359476	0.60355	0.557265	0.227294	0.370579	0.533113	-0.526144	-0.337125	-0.0903747	-0.0787728	0.0675078	0.213247	-0.405636	1.07836	-0.190177	-0.385991	-0.118418	0.409257	-0.757731	-0.213365	-0.834672	0.389985	-0.621528	-0.187307	-0.317625	0.237041	-0.278164	0.0301011	0.254298
-0.0587395	0.0968294	0.0388714	0.035558	0.0556075	-0.192216	0.73458	0.197986	0.0543274	-0.383184	-0.0736208	0.0183006	0.30029	-0.104224	0.0737503	0.0785636	0.239889	0.511834	-0.370994	-0.0831612	-0.0737691	0.191787	0.19913	0.192164	0.51799	0.34999	0.243926	-0.634047	-0.147478	0.341747	0.436951	0.326132	0.0915943	-0.0334994	-0.0304929	0.284137	-0.0756949	0.302398	0.286214	-0.194563	-0.0740789	-0.274281	0.339228	0.146303	-0.314742	0.780721	-0.210001	-0.232426	0.409722	0.526167
0.421753	0.186198	0.289032	0.0989677	0.849661	0.206247	0.586032	0.0381247	0.773614	0.938534	0.387886	0.145441	0.416053	1.71538	0.52568	0.233161	0.186327	0.479961	0.672199	0.00683792	0.0743013	0.617189	0.727822	0.428646	0.188431	0.381041	0.654386	-0.192982	0.335186	0.414942	0.306538	-0.491428	0.740224	-0.378962	0.506158	0.815688	-0.254354	0.0890111	0.114479	-0.205696	0.890337	0.131911	0.0552555	-0.539876	-0.259814	0.752245	-0.287374	-0.303622	-0.034432	1.995
0.114009	0.332031	0.719099	-0.171218	0.0130069	-0.0553016	1.72459	-0.434817	1.76748	0.522961	1.75324	0.0911086	0.424904	2.77739	1.9705	0.0118664	0.14232	1.22511	2.35115	0.393559	0.484073	0.602768	0.565226	1.08737	0.366136	0.80753	0.579766	-0.27988	-0.080566	0.27183	0.469679	-0.321293	0.462568	-0.0275772	0.662661	-0.533046	-0.405012	-0.460087	0.285094	-0.0618395	1.82315	-0.238835	0.520161	-0.137895	-0.584923	0.349819	-0.133707	-0.0574332	0.189874	2.38103
2.27382	4.36243	4.55735	3.00863	3.66599	-0.13811	6.16839	2.71807	1.02119	6.07771	5.15038	0.0427143	5.53406	5.12264	4.39251	5.69998	2.46014	-0.376285	7.46331	2.16309	7.11707	-0.304402	4.11974	3.33729	0.26405	3.40301	3.59095	0.0769506	3.30527	0.0752096	1.48522	1.34535	4.00198	4.36282	2.04906	1.99256	2.99498	3.13859	2.1521	-0.202594	2.39262	-0.0203369	2.60006	0.0796466	0.603101	-0.126021	0.0347179	2.67692	-0.182991	0.778512
0.972332	1.54395	1.31648	0.217216	0.49709	0.0383825	1.38002	0.780722	1.18814	1.43125	1.27979	-0.0512023	0.897039	1.41963	2.07478	0.451843	1.13319	1.0639	2.75156	0.234737	1.55811	0.701444	2.32332	1.27827	0.290194	0.887878	1.20924	0.171644	1.28189	0.0891439	0.796988	-0.319591	1.40599	0.12795	0.883964	0.607942	0.371538	0.579621	0.312339	-0.0917723	0.684648	-0.287604	0.561499	0.0493161	-0.135	0.336975	0.115377	0.483878	0.155882	1.48567
-0.611838	1.6975	0.886205	-0.363706	1.60188	-0.488799	1.67443	0.398934	0.411545	1.19853	2.2887	-0.0541457	1.10066	0.27678	1.59201	1.16641	-0.582241	0.0906292	0.133035	1.80792	-0.0709062	0.397292	-0.402946	0.0132372	-0.185159	0.16266	1.83901	-0.215176	-0.515037	-0.00528941	1.16645	2.27837	0.329736	-0.455055	1.34031	-0.0872461	0.843521	0.829447	0.833197	-0.339142	1.95233	-0.566894	0.754746	-0.320321	1.35446	0.325278	-0.223789	-0.246108	-0.228324	0.296868
-0.307914	-0.179027	0.880202	-0.269476	0.292281	-0.0393748	0.245638	-0.267611	-0.0897519	0.221188	0.519037	-0.498774	0.248455	1.41897	0.65572	-0.0656364	-0.537444	0.119996	0.0717849	0.461937	-0.559853	0.255799	-0.226719	-0.318603	0.173297	-0.0797397	0.276086	-0.215682	-0.350529	-0.519892	-0.252369	0.30886	-0.132597	-0.554312	0.179922	-0.348889	-0.261564	-0.193729	-0.0518071	0.0676654	0.692615	-0.564277	-0.255259	-0.632705	-0.169369	0.741481	-0.443025	-0.434495	0.0835432	1.49403
-0.0977615	0.472258	0.641993	-0.301054	0.398943	-0.0379276	0.395215	-0.12425	0.0277541	0.117731	0.414003	0.215653	0.481575	0.47	1.17748	0.278536	-0.312869	0.0584973	0.296847	0.128373	-0.0222247	0.110859	0.0369209	-0.0862894	0.202559	0.300566	0.185441	0.0409111	-0.104845	-0.119666	-0.23911	-0.135132	0.412464	-0.0980243	0.119762	-0.163093	-0.333201	0.0516429	-0.118375	-0.0145317	0.204605	0.331171	-0.262107	-0.118869	-0.0648983	-0.0552985	0.0588137	-0.251029	-0.180811	0.556789
-0.237851	-0.0739079	-0.134666	-0.0611055	-0.425482	-0.373032	-0.616447	-0.291321	-0.751047	-0.454966	-0.109399	-0.241847	0.161416	-0.430417	-0.494455	-0.147255	-0.170477	-0.365789	0.0666416	-0.241223	-0.0275728	-0.300784	-0.372022	-0.164955	0.0302973	-0.287573	-0.336019	0.085193	-0.167169	-0.0788478	-0.15249	-0.224225	-0.166357	0.149217	-0.739649	-0.358641	-0.0735589	-0.187028	-0.452116	-0.0118987	-0.659765	-0.133154	-0.380739	-0.0460853	-0.423188	-0.434535	-0.0887065	-0.181657	0.0151178	-0.566184
0.0522244	-0.297433	0.508015	0.0405306	0.0877598	0.0288189	0.637913	0.146801	0.160852	-0.133922	0.195207	0.154021	0.197674	0.75326	0.641088	-0.0425127	0.0437879	0.120989	0.478492	0.205671	0.306367	0.126454	-0.163539	0.496204	-0.167505	-0.121706	0.0562717	-0.062464	0.304226	0.159879	0.341017	0.0126953	-0.120521	0.208793	0.343935	0.0931561	0.0989538	0.392603	0.31247	0.253758	0.393455	-0.0299275	0.685138	0.181766	0.69074	0.5314	0.0444668	-0.0165054	-0.0484768	0.683081
4.708	9.5007	7.6537	6.18961	6.728	0.464268	7.25831	4.12041	5.00212	7.59958	8.00962	-0.435067	7.57026	8.00434	4.92979	6.8132	3.54255	2.66286	8.023	4.81729	7.62535	1.9405	6.85149	6.87245	2.13233	6.91826	5.03077	-0.158844	4.58591	2.74737	2.78557	2.787	4.59554	5.33798	3.91303	2.49026	4.87787	6.02856	5.32584	-0.408199	3.96828	0.341659	5.08348	0.020074	2.72738	1.02077	-0.427469	3.74336	1.37274	3.62771
0.484928	2.14137	3.37898	2.32256	3.80685	-0.057269	5.6718	0.82564	0.71062	4.70707	3.23674	-0.0315079	3.76136	6.6482	4.46875	4.05276	1.41175	0.531401	7.93286	1.9095	6.18497	0.367885	6.14509	5.61158	0.921536	3.80155	4.03839	-0.0421325	2.75107	1.75632	2.10604	0.91267	3.41564	6.8682	2.19357	2.06429	3.9489	3.56457	3.69609	-0.261565	2.23918	-0.149272	3.64019	-0.356217	0.688644	-0.0309271	0.158037	2.88939	0.0682042	2.91626
4.14009	5.31102	5.88642	1.96326	5.73287	0.585741	7.06313	5.54155	3.65091	7.93777	7.84105	0.101962	8.3608	5.69794	9.31196	6.83923	5.74836	3.56026	6.7686	6.4225	6.2651	3.20059	6.06826	5.39389	0.994325	3.97417	8.20448	-0.396054	5.83955	1.91803	8.10185	6.18568	10.0866	1.12634	8.23495	5.13617	5.72397	7.21553	6.67029	-0.080116	9.10219	-0.25637	6.43991	-0.138076	5.7061	2.91549	-0.506598	0.188256	1.0168	5.01132
6.03225	7.61297	9.67972	1.79985	9.06572	0.758292	10.9058	6.18957	3.45501	9.62192	10.9958	0.247798	8.54588	4.69036	11.9143	7.9128	7.82913	2.39887	10.9859	7.10436	6.8641	2.53789	6.43813	3.31022	1.15058	3.76537	12.2958	0.0667844	5.13647	1.89379	7.3989	8.18899	11.1466	1.43377	8.7695	5.12083	7.46441	8.99904	8.77665	0.209999	10.8905	0.214952	10.0271	-0.0863888	8.91076	3.34902	-0.142726	0.879617	1.09605	4.45787
3.16632	0.225261	5.34846	-0.145782	-0.516356	-0.147452	1.30985	0.0274625	1.2519	2.27636	0.465593	0.104724	1.30656	0.962644	1.27467	-0.547195	3.19062	0.826809	4.79217	-0.695508	2.79877	0.761192	2.67936	-0.38354	-0.197204	0.306724	1.95304	-0.133799	3.40844	-0.645788	0.944327	-0.366523	1.82021	-0.318036	1.04245	2.10888	-0.415585	0.928816	0.0416779	-0.205145	0.609159	-0.173648	-0.0791484	-0.285376	-0.414903	0.358663	-0.00335134	-0.20271	-0.161388	1.80994
1.57041	-1.03173	0.815913	-0.120179	-0.346487	-0.423383	0.0783495	-0.0233169	-0.778809	0.580427	-0.0134089	-0.602716	0.811902	-0.622556	0.00438506	-0.304028	1.07335	-0.0397484	1.0872	0.161894	0.856983	-0.341842	0.758452	-0.485631	0.0132663	-0.320897	0.836596	-0.274411	1.16222	-0.19491	0.0798722	0.471023	0.951899	-0.196307	-0.0435872	0.360498	0.159728	0.464343	-0.00913965	-0.451046	0.298411	-0.597759	-0.105186	-0.778802	0.0269201	0.152015	-0.193004	-0.0768383	0.0786043	0.221601
-0.548662	0.640056	0.308469	-0.0638676	-0.196941	-0.131517	1.83173	-0.443803	2.09618	0.701599	2.61953	-0.410907	0.750002	3.37488	2.76281	-0.113242	-0.110657	2.47139	1.72118	0.73741	0.0167383	1.04575	-0.101638	1.28534	0.328268	0.694186	1.04339	-0.236992	-0.20843	0.429263	0.0650102	-0.126574	-0.12818	-0.395113	0.676886	-0.246391	-0.324116	-0.509021	0.387696	-0.411446	1.66287	0.153259	1.10787	-0.519677	-0.178709	0.664495	0.188569	0.0358578	0.250332	2.82205
1.5867	3.10312	4.98339	0.281866	3.14383	0.902516	4.65124	2.89132	-0.973918	5.64108	4.18194	-0.133426	4.62206	0.405251	4.21847	5.40992	1.28823	-1.05811	5.12385	3.51413	3.14443	-0.446268	1.57871	2.16081	-0.0915309	1.12298	4.7985	-0.0973807	2.15715	-0.412889	3.89521	5.28727	4.41174	1.13518	4.10151	1.49059	3.6171	4.771	3.05955	0.0967787	4.12987	0.140145	2.63596	-0.453192	4.07389	-0.814322	0.200503	0.47644	1.62405	-0.996926
1.29304	-0.0779632	3.08289	-0.101194	0.401621	0.345619	0.352651	0.593616	-0.378077	1.64291	0.757914	0.00116327	2.09505	-0.0784155	0.43652	0.670652	1.5947	-0.615329	3.49194	0.128189	2.20348	-0.29684	1.43554	0.0577043	0.0624612	0.428899	2.48324	0.476278	1.70167	-0.346134	1.29512	1.01016	1.42527	0.0692338	1.42872	0.199185	0.535041	1.09963	0.577989	-0.02236	0.547333	0.129081	0.44102	0.432054	0.839276	-0.324267	0.177889	0.650934	0.496128	-0.382709
-0.249986	8.80007	8.73255	-0.212535	14.4825	-0.404156	4.38589	3.14604	-0.766301	4.30775	8.98746	0.0994175	3.96847	-1.24307	11.5087	9.68589	-0.769734	-0.669975	-1.68033	8.88349	-0.986701	-0.504105	-1.0837	-0.775039	-0.12986	-0.545989	6.52991	0.0777786	-0.580719	-0.227088	1.85238	11.1498	0.495005	-0.221261	1.14015	-0.570326	1.59135	0.205408	-0.0136937	0.256497	5.44719	0.137045	-0.367935	-0.556171	7.79986	-0.226017	-0.427271	-0.0864372	-0.059717	-1.22439
-0.572408	1.30363	0.564726	-0.590641	2.00613	-0.433333	1.53761	0.84989	-0.8311	1.28302	1.24635	-0.258444	1.29789	-0.618881	1.78254	1.47815	-0.405811	-0.824312	-1.06702	1.3466	-0.8394	-0.247643	-0.612501	-0.562344	-0.305705	-0.0599117	2.25989	-0.327446	-0.719597	-0.405708	1.02455	2.15517	0.865418	-0.477456	1.46673	-0.573385	2.05181	1.22568	1.80019	-0.138721	2.09606	-0.312377	0.998895	-0.111282	1.6356	-0.493597	-0.502074	0.196597	0.0912039	-1.308
-0.0464975	1.0265	1.57195	0.726664	1.62475	0.115549	3.66121	0.579105	1.10426	1.07417	1.96695	0.351588	1.08085	2.46246	4.30946	1.36144	-0.593457	0.863831	2.15456	1.6005	0.960357	0.927618	0.456467	1.10144	0.932508	1.30563	1.28346	0.113416	-0.422295	0.997591	0.83493	1.37795	0.853372	0.161759	1.21584	0.133231	0.8424	0.412973	1.76002	0.117971	2.45383	-0.0621675	1.11082	0.263614	1.21326	0.342852	0.526839	0.273355	-0.00712807	3.32789
-0.133458	0.637919	-0.027084	-0.0925035	0.857881	0.281148	0.794648	0.306652	-0.129153	0.363967	0.735244	0.430338	0.689906	0.241122	0.691728	1.20425	-0.252822	-0.0201258	-0.206003	0.60282	-0.167251	0.39114	-0.424153	0.119398	0.533074	0.140564	0.934216	0.310853	-0.192028	0.410058	0.487055	1.17131	0.209431	0.0959822	0.504149	0.310066	0.701697	0.236516	1.04689	0.371805	1.09286	0.130071	0.588029	-0.0387991	0.842435	0.20123	-0.103754	0.76181	0.269738	0.0721958
-0.253752	0.885799	0.608445	0.210708	1.39339	0.289168	0.73734	0.287995	0.0489285	0.649162	0.626629	-0.0418575	0.0590872	0.652477	0.705496	0.570092	-0.158068	0.186731	-0.11776	0.859508	-0.00825145	-0.00355753	0.100988	-0.0693041	0.210549	0.189402	0.562898	-0.14597	-0.11071	0.222289	0.356463	1.88421	0.410977	0.0173504	1.13654	-0.0616712	0.778649	0.665873	0.731725	0.0235078	1.55793	0.245721	1.07513	0.0527446	1.87926	0.4796	0.133137	-0.338322	-0.461259	0.487523
-0.592232	-0.211202	-0.377196	-0.381364	0.295718	0.0208243	0.0602733	-0.158065	-0.378615	0.0589995	-0.0492092	0.136985	-0.0645287	-0.463169	0.0590899	-0.125545	-0.725311	-0.27122	-0.331825	0.208383	-0.184488	-0.118435	-0.257933	-0.222594	-0.220546	-0.0560153	0.389602	0.0222823	-0.336886	-0.0729359	0.0169973	0.594957	-0.384103	-0.290418	0.223951	-0.353542	0.378905	0.0419033	0.0235035	-0.168273	0.0594403	-0.132431	0.179329	-0.177909	0.0398338	-0.157824	-0.0916788	0.130228	-0.314995	-0.308899
-0.62525	0.166955	0.216412	-0.246329	0.78285	-0.0574427	0.885119	0.182894	0.288404	0.484887	0.122862	0.0485461	0.116656	0.879722	0.926258	-0.296453	-0.667131	0.182394	-0.0165273	0.590689	-0.366332	0.147631	-0.208554	-0.230849	-0.0505388	0.233058	0.296862	0.289772	-0.104555	0.509876	0.177099	0.0194026	0.241431	-0.163825	0.942653	-0.27107	-0.00715846	0.093551	0.679234	0.136037	1.61385	0.0113387	0.923103	0.0979741	1.0071	0.894856	0.507153	-0.453084	0.0471507	2.04921
-0.0327004	0.175396	-0.892657	-0.449465	-0.520345	0.00943839	-0.606688	0.101886	-0.399871	-0.482764	-0.507693	0.0850278	-0.337519	-0.678211	-0.784535	-0.59429	-0.344257	0.12021	-1.23663	-0.80836	-0.69985	0.0631527	-0.359488	-0.110666	-0.0430855	-0.413042	-0.344603	0.209757	-0.596043	-0.306373	-0.225597	4.06982e-05	-0.228955	0.105128	-0.526458	0.108731	0.118173	-0.388142	-0.326393	0.200587	-0.321585	-0.236431	-0.244452	-0.0412069	-0.140821	-0.363436	0.00834433	-0.0710609	0.00205392	-0.384321
-1.42017	0.118207	2.02818	-0.470714	2.15985	0.410614	3.28133	0.295182	1.22337	1.79583	2.08394	-0.559848	0.834843	5.28265	5.11755	1.08394	-0.772377	0.0961188	2.04125	2.11807	-1.08551	1.11655	0.263532	-0.43955	-0.319349	1.02455	0.336615	-0.781369	-1.26275	1.92546	-0.319634	0.574152	0.933727	-1.6043	2.39829	-1.45523	-1.29819	-0.556654	0.567754	0.00243262	4.9558	-0.165286	1.35561	-0.973125	-0.635988	3.13623	-1.15164	-0.739482	-0.47752	10.4985
-1.4477	-0.82448	0.37931	-0.290455	1.18999	0.475487	0.393536	-0.243329	0.477367	-0.128831	-0.107737	-0.178727	-0.549551	1.39525	1.09012	-0.367279	-0.678695	-0.099481	0.157409	0.376012	-1.66659	0.0284079	-0.206713	-0.972376	-0.0143912	0.257661	-0.514197	-0.638778	-1.18509	0.706887	-0.437338	-0.439179	-0.054884	-0.590344	1.57263	-1.05106	-1.13729	-0.752122	-0.208247	-0.131497	1.62466	0.0832465	0.834482	-0.545039	-0.833386	2.17737	-0.489289	-0.80562	-0.406022	3.95191
-0.718833	4.5711	4.24928	-0.471451	5.13616	-0.477343	5.06349	2.78124	-0.235173	6.29459	7.34795	-0.271001	4.99071	-0.198722	5.10744	4.7115	-0.909913	-0.0377998	0.0491377	4.17964	-0.819799	0.0944747	-0.579569	0.0378271	-0.120873	0.211886	5.86504	-0.417369	-0.879444	0.186967	5.08291	5.27531	3.9771	-0.976589	5.86339	-1.00926	4.83047	4.81875	5.02764	-0.491224	7.29764	-0.0240598	4.50174	-0.402282	6.71346	-0.0861348	-0.228412	-0.0346945	-0.642029	-0.38924
-0.604281	10.4565	3.21893	-0.250862	3.71387	-0.748376	6.38973	2.81882	3.49846	4.26581	5.76642	-0.199846	3.28564	3.30256	4.49775	3.33697	-0.260707	2.8598	1.34085	3.69917	0.76193	1.91185	0.274459	2.79307	0.245713	1.50377	2.984	-0.108764	-0.60215	1.07898	2.38171	1.98509	1.72457	-0.592399	3.34972	-0.0632938	1.17405	1.07999	3.68179	-0.439919	3.8228	-0.0141133	2.97606	-0.401102	1.94765	0.504774	-0.448274	-0.270541	-0.348478	2.9266
-0.425918	0.708453	-0.201707	0.425433	-0.087762	-0.0352183	0.259801	-0.131078	0.461886	0.570556	0.751395	0.0319192	0.185113	-0.205604	0.740843	0.439253	-0.156139	0.326035	-0.286475	0.532193	-0.257711	0.160542	-0.0775723	0.507574	0.300305	-0.00317983	0.180888	-0.44088	-0.300822	-0.163052	-0.0151493	-0.202673	-0.32545	-0.4679	-0.164567	-0.359502	-0.11307	-0.717062	0.286046	-0.302536	0.306068	-0.398482	0.108238	0.0534488	-0.092315	-0.242273	-0.371232	-0.165895	-0.0953674	-0.339931
0.0821373	4.02933	4.84279	-0.344403	-0.284297	-0.130747	3.11714	0.983753	3.58492	1.60345	4.66748	-0.108391	0.656574	2.54069	3.61357	0.182905	-0.156332	2.32519	3.90891	-0.423754	-0.140608	1.511	2.10044	1.28513	0.140529	0.614015	-0.130942	-0.416976	0.180283	0.0461003	0.210954	-0.343925	0.341168	-0.117097	0.759033	-0.0613779	-0.38678	-0.14876	0.340522	-0.358861	0.931353	-0.0912082	1.17609	-0.0207495	-0.28853	0.245365	-0.545033	0.257492	-0.0340093	2.26718
0.190436	-0.40851	0.522115	-0.0183787	0.0671799	-0.109663	-0.0483766	0.124441	0.330217	0.135791	0.0829657	-0.015453	0.0689004	0.67675	0.167629	-0.195797	0.207826	0.738087	0.155243	0.111718	-0.0652602	0.466041	0.651133	-0.00193475	0.714542	0.443065	-0.133537	0.190587	-0.27352	0.766434	-0.159149	-0.871579	0.16148	-0.16739	0.133524	-0.0684126	-0.24504	-0.143718	0.242216	-0.362554	0.446531	-0.271648	0.0212764	0.0531382	-0.493274	0.950281	-0.0722881	-0.0157795	0.347362	0.934059
0.748503	1.70201	2.30429	-0.716546	2.18774	-0.236018	3.82073	0.593185	2.3578	2.28486	3.13695	0.0643355	2.45447	2.896	3.67371	0.264163	0.905926	2.70654	5.0085	2.3083	3.5352	1.45249	2.25492	2.5001	1.63958	2.50729	2.81524	-0.108151	1.06712	2.93689	1.72649	0.7035	2.31694	-0.31481	1.90655	1.16094	0.4902	0.318372	2.46534	-0.0605857	2.68454	-0.0962771	2.05707	-0.126947	0.12965	0.912007	-0.20064	0.140116	0.423633	3.93247
0.342159	0.711916	0.0133742	-0.242368	0.612622	0.473442	0.467054	0.478808	0.999598	0.545723	0.845373	-0.240917	0.606999	0.610897	0.765399	0.329867	0.395442	0.650393	0.419496	0.687508	0.624061	0.207552	0.705632	0.557254	0.760934	1.02055	0.465335	0.161204	0.614474	0.941193	0.252468	0.490904	0.154917	0.435354	0.636908	0.325561	0.459836	0.28245	0.656157	-0.34757	0.592828	-0.143417	0.849247	0.0471963	0.674554	0.656527	-0.0234129	0.213519	0.564754	0.754303
0.581266	0.386516	0.718174	0.0560004	0.866234	0.584256	1.58756	0.858985	1.25097	1.22266	1.51373	-0.217493	1.4137	1.3065	1.95647	0.683754	1.18065	1.29579	0.990961	1.0644	1.76491	1.09499	1.95533	1.32793	1.22567	1.33599	1.42787	-0.0583914	1.32154	2.90251	1.02864	0.875685	1.33086	0.0324934	1.18273	0.87543	1.11817	1.07379	1.38134	-0.0263757	1.49355	-0.193808	1.36837	0.125405	0.897904	1.52299	0.152373	0.319786	0.613958	1.99131
0.110564	0.891927	1.16341	-0.249114	-0.171067	0.0545805	1.39103	-0.0394937	1.22225	0.752124	0.83424	-0.121704	0.277389	1.11223	1.22204	0.185885	0.224159	1.40218	1.44904	0.0924173	0.460709	1.11931	1.21964	1.22014	0.0565161	1.03116	0.577238	0.110343	0.280815	-0.0563772	0.771535	-0.00768986	0.800796	-0.503233	0.918665	0.654971	-0.245419	-0.280336	0.508037	-0.0449857	0.642385	0.0331261	0.551064	-0.0055055	-0.353041	0.51137	-0.52785	0.277926	-0.531529	1.14403
1.33244	2.72873	3.39835	0.395276	1.44406	0.151319	3.0336	1.09292	3.18391	2.79461	3.68818	0.122721	2.21542	2.81184	3.66742	0.806231	0.91346	1.55393	3.86502	1.41126	2.21815	1.23107	1.87822	1.39736	0.573345	1.06795	1.93949	-0.183384	0.886437	0.992504	0.556455	0.144341	1.06157	-0.193496	1.6206	0.0886678	-0.155964	0.267272	0.747472	0.0453359	1.94447	-0.11895	1.11039	0.0805984	-0.311864	0.585882	0.10815	-0.13156	-0.0901664	2.13831
0.451111	1.07399	2.52035	-0.172086	1.86825	-0.0208854	1.79727	0.529829	1.81272	1.21626	2.12797	0.134721	1.02986	2.15816	2.13483	0.232728	0.30876	1.30837	2.79262	1.00941	1.39353	0.469068	1.28698	1.07236	0.44911	0.653493	1.5361	-0.164036	0.105955	1.01877	0.281359	1.10594	1.58702	0.157697	1.22045	-0.0709212	0.110607	0.819245	0.67966	-0.122137	2.25362	0.0437471	1.21683	-0.0904893	1.25295	1.26487	-0.427293	-0.250845	-0.548046	2.50975
0.220434	0.702582	2.22846	-0.582466	1.82086	-0.21433	2.08455	0.345356	1.26093	1.19672	1.38925	0.0609624	0.805566	2.48654	2.15386	-0.132251	0.473581	0.921203	1.65355	1.22576	0.767287	0.791751	0.741094	0.793995	0.581561	0.859378	2.21107	0.108497	0.16896	1.02569	0.516292	1.18526	1.3978	-0.29926	1.60252	0.28668	0.429058	0.608942	1.3631	-0.434234	2.39763	-0.101342	1.41519	-0.194606	1.52213	0.528263	-0.319649	0.0186416	-0.328784	2.11921
0.0232253	1.36747	1.60735	-0.312134	1.10942	-0.0144143	2.01531	0.644294	0.338256	1.66837	1.56277	0.00560007	1.68654	0.606951	1.71202	1.13924	0.439917	-0.0728175	1.74549	0.949106	1.51494	0.299407	0.853185	0.367295	0.196046	0.866561	1.66193	-0.0404763	1.03819	0.137439	0.881259	0.921903	1.76358	-0.388552	1.07131	0.163774	1.13775	1.32934	1.06423	-0.193659	1.14162	0.208005	1.25777	0.0418825	0.431052	0.108518	0.480262	0.0445829	-0.158319	0.173968
1.81079	2.00393	1.5746	0.572707	1.88024	0.0680586	2.396	0.988846	2.11075	2.08125	2.36135	-0.0581138	1.55964	4.27205	2.14977	1.10842	1.21378	1.71799	2.30382	1.0298	1.31202	2.06326	1.79207	2.08284	0.742428	1.52415	1.36998	0.0851112	0.867429	1.67288	0.870423	0.353309	1.88355	-0.360098	1.82725	1.19324	-0.371588	0.621428	1.20731	0.0580585	2.41223	0.00910183	2.09614	-0.208566	0.259206	3.27132	-0.431257	-0.170552	0.141054	3.52208
0.602537	0.559277	1.09475	0.193178	0.564525	0.17266	1.89168	-0.00134641	1.23614	0.738405	1.07852	-0.300021	0.598002	2.00083	1.90129	0.339387	0.33883	0.9994	1.60874	1.0858	1.05289	0.876889	0.869701	0.848698	0.315738	1.15215	0.877456	-0.0301802	0.457134	0.701805	0.702774	0.123424	1.34771	0.604947	1.41051	0.795753	-0.187182	0.664971	0.567779	-0.104917	1.52605	0.0658917	1.33855	-0.492636	-0.136674	1.41663	-0.533363	0.136182	-0.0548885	2.21394
0.795885	0.970851	1.40406	0.0761874	0.511108	0.0348059	2.1583	0.569194	1.70576	1.75918	1.15812	-0.319977	1.17109	2.65562	1.47929	0.423441	1.18451	1.66471	1.76805	0.482951	1.06769	1.6264	1.34893	1.85801	0.413521	1.28897	1.44191	-0.121545	0.784725	1.18409	0.800841	0.154637	1.87327	-0.369359	1.54062	0.764848	-0.562453	1.38219	0.839594	-0.188362	1.40083	-0.114562	1.73548	-0.313526	-0.0639054	2.06075	-0.233231	-0.0389186	0.31273	3.84648
1.30158	1.31488	4.0078	1.6962	1.36752	-0.0339146	2.65209	0.669424	-0.17208	2.12262	3.07657	-0.0577459	1.66219	3.496	-0.544648	1.35845	2.42122	-0.135826	4.42208	-0.478497	4.87925	-0.430451	2.49007	1.92406	0.043915	1.71497	1.41531	-0.0849537	2.47082	-0.13178	0.00134869	-0.220018	2.36188	4.66509	0.280191	0.825207	1.21479	1.41256	0.542964	-0.1231	-0.482333	-0.191002	0.393532	-0.16302	-0.303838	-0.500271	0.0780074	2.12183	-0.255351	-0.100684
4.0929	3.34956	3.937	0.609117	0.819403	-0.0719921	3.67267	1.35079	3.39856	4.42734	3.45607	0.0617345	4.45081	3.98525	4.48486	1.14428	3.39189	2.82701	5.61687	0.410895	4.13104	2.8014	5.46606	2.58503	0.469591	2.26299	3.92364	0.185512	4.11067	0.568032	2.84203	-0.70473	4.26179	0.787271	3.07503	4.37974	-0.0778919	1.80293	0.978947	0.475957	1.9998	0.204635	1.18855	0.146436	-0.392611	1.0045	-0.0194597	0.459385	-0.0558835	3.95799
-0.279345	-0.708281	-0.759813	-0.495563	-1.15015	-0.152537	-0.693259	-0.332138	-0.736072	-0.900205	-0.841804	0.359159	-0.652889	-0.397238	-0.989663	-0.554415	-0.474748	-0.35661	-0.771435	-0.482035	-0.636495	-0.22252	-0.450677	-0.66937	-0.27847	-0.347422	-1.09605	0.303276	-0.465201	-0.209287	-0.547502	-0.0636173	-0.568393	-0.237856	-0.877085	-0.311401	-0.242109	-0.437389	-0.438159	-0.101926	-0.650141	-0.0318569	-0.759441	0.0115457	-0.599063	-0.512252	-0.223289	-0.291462	0.0598902	-0.451006
1.50923	-0.17813	4.3305	0.213346	1.13937	0.00335761	1.67949	0.177	2.18778	3.73288	1.34781	-0.304625	1.98214	2.74089	1.36619	-0.289763	4.31356	1.47375	7.74132	0.219952	3.34461	2.47059	3.00674	1.13256	0.635785	0.540969	2.05063	0.161468	3.69345	1.20355	1.37548	0.539485	2.23684	-0.426027	1.95479	1.10198	0.40665	0.604936	0.60418	0.113734	0.710064	-0.182821	1.03155	-0.0247591	0.547757	0.809809	0.448653	-0.220372	0.216085	2.96147
1.35584	0.800192	2.30839	-0.290038	0.160175	-0.0777557	0.0953986	-0.0824242	0.520608	1.26737	0.603681	-0.491501	0.223728	0.544089	0.0772635	0.0700951	1.04303	0.158293	1.22851	-0.154637	0.485466	0.0783199	0.0734998	-0.491269	-0.245137	-0.0423441	-0.0839976	-0.348658	0.164073	-0.39924	-0.272591	-0.347186	-0.270988	-0.488785	-0.46885	-0.299894	-0.417625	-0.351474	-0.303289	-0.350963	-0.210156	-0.327551	-0.524749	-0.480557	-0.266473	-0.139822	0.158277	-0.417722	-0.252789	0.278877
-0.956126	-0.665085	-0.55061	-0.522178	0.0148165	0.032969	-0.675462	-0.521746	-0.479444	-0.545617	-0.424625	0.0307457	-0.938041	0.0156562	-0.00979268	-0.600931	-0.383259	-0.305566	-0.926603	-0.252621	-0.808318	0.0968525	-0.384513	-0.72807	-0.215079	-0.332596	-0.642842	-0.178842	-0.492835	0.137375	-0.501672	-0.619705	-0.2973	-0.254069	-0.376343	-0.139477	-0.695437	-0.6719	-0.412297	-0.125712	-0.240184	-0.0721274	-0.500922	0.0239921	-0.396499	0.234028	-0.224498	-0.443357	-0.29136	1.2879
-0.467509	0.232022	-0.158068	-0.23449	0.402001	-0.174684	-0.394887	-0.0978126	-1.22851	-0.625055	-0.707287	-0.137671	-0.38667	-0.941418	-0.325116	0.508489	-0.315752	-0.28062	-1.10298	-0.0466924	-0.619325	-0.650523	-0.571726	-0.537691	-0.450083	-0.508033	-0.541741	0.143135	-0.465539	-0.448092	-0.381034	0.097034	-0.745653	-0.322811	-0.354113	0.023959	0.0305467	-0.11454	-0.498707	-0.242316	-0.225988	0.0569046	-0.737968	-0.33061	-0.190483	-0.221046	0.0464517	0.423567	-0.308425	-0.647313
-0.34283	0.41387	1.27688	-0.434342	-0.755982	-0.203139	1.00653	0.237198	0.44624	-0.105839	1.04977	-0.117835	-0.777199	0.957265	1.44956	-1.032	-0.39411	0.866297	1.13013	-0.601335	-0.581661	0.269304	0.17214	0.458812	-0.33186	0.031478	-0.435718	0.0801313	-0.295989	-0.540015	0.0286461	-0.20771	0.192572	0.0878769	-0.101942	-0.0964841	-0.390749	0.122157	-0.143882	-0.227672	0.835051	-0.0257918	-0.0551203	0.123482	-0.223834	0.147886	-0.476843	-0.136132	0.0466778	0.611299
1.48608	2.54025	2.74941	0.471542	0.468449	0.218438	3.36487	1.70603	2.47883	3.52638	3.38491	0.284941	1.33958	3.65246	2.88931	-0.0729943	1.47377	2.59066	4.54866	0.145625	2.41193	2.05771	3.04475	3.48261	0.224644	2.23275	1.38021	-3.80911e-05	1.77693	0.414984	2.11021	0.478538	2.30275	1.21042	2.49762	1.20164	0.850448	1.03889	2.40278	-0.047622	2.74614	0.309683	2.99521	-0.12288	0.391996	1.1236	0.0283371	0.422745	0.200862	3.31073
0.254982	0.79398	0.225092	-0.215941	-0.364645	0.0784917	-0.278493	0.186752	0.275455	0.661383	0.415723	0.0479667	0.195721	-0.218828	-0.0894598	-0.245992	0.191919	-0.366046	0.751029	-0.214437	-0.0453927	0.758753	0.000732173	0.253465	-0.17712	-0.126037	-0.0804907	-0.194965	-0.284146	-0.300513	0.156649	-0.0781704	-0.0329095	-0.0115557	-0.10406	-0.138787	-0.0540605	-0.00100461	-0.18825	0.0595779	-0.321128	-0.159942	-0.24642	-0.146001	-0.194777	-0.185069	0.291812	-0.0969379	-0.176212	-0.380087
0.602621	1.10875	2.22028	0.422678	1.05044	0.144717	1.6741	0.692244	0.511001	2.16862	2.60504	0.00515928	2.38179	0.478198	2.53479	1.17175	1.06371	0.112075	2.73806	1.10663	2.24609	0.144075	1.34698	0.870797	0.41426	0.665558	2.28199	-0.191815	1.20369	0.149815	1.29505	0.934373	1.70451	0.910605	1.4228	0.473063	1.10219	1.41822	0.66622	-0.26425	1.59587	0.257263	0.550551	-0.176026	0.823247	-0.115805	0.221925	0.452168	0.754277	-0.296721
-0.222373	-0.332429	-0.638423	-0.6888	0.0578707	0.180196	0.0792265	0.203267	0.148745	0.0991829	-0.0753288	0.500317	-0.147391	-0.207424	-0.154682	0.137877	0.011526	-0.898492	-0.514075	0.680679	-0.134613	0.0570743	-0.519804	0.032534	-0.0568999	0.317577	-0.135567	1.43557	0.233901	1.09798	-0.314046	1.1075	0.162421	0.175382	0.0606661	0.481979	0.414171	0.184774	0.38008	0.691778	0.634084	2.2553	0.0687213	1.20528	2.13499	0.763435	1.39953	0.0479417	0.868184	-0.37517
-0.174755	-0.301864	-0.46441	0.0436394	-0.123205	-0.185631	-0.119952	-0.238432	-0.405602	-0.187974	-0.291049	-0.04872	-0.418661	0.211167	-0.50027	-0.0773876	-0.263206	-0.396791	0.0642629	-0.174361	-0.52619	-0.133989	-0.0756067	-0.583698	-0.075086	-0.213998	-0.183222	0.284509	-0.132698	-0.369821	-0.379789	-0.185666	-0.0478298	-0.112384	-0.373684	-0.323266	0.139885	0.110654	0.0404052	0.0890792	-0.00511783	-0.100693	0.107297	-0.336232	-0.308604	0.234343	-0.0611226	-0.240098	-0.317826	-0.1085
1.59022	-0.609686	6.55168	-0.420571	3.82262	-0.390887	1.4697	-0.674824	1.32008	4.03488	0.372333	-0.383531	1.09472	4.03904	2.56163	-0.326737	4.2931	-0.149849	4.59347	0.830641	-0.204283	0.61485	3.77854	-0.517353	-0.280805	0.469193	2.80506	-1.15832	1.0807	0.342327	-0.0407058	-0.193806	3.72216	-1.04564	3.6214	-0.0814351	-1.23199	0.0409421	-0.169814	-0.717025	4.31249	-1.56099	1.3829	-1.10221	-0.722946	2.89387	-1.19451	-0.695799	-0.35457	9.13337
0.03426	-0.160618	0.288332	0.0206504	0.13984	0.133402	0.649953	0.216461	-0.3154	0.491339	0.429398	-0.0973344	0.409348	-0.0264834	0.889485	0.0595095	0.255499	-0.0210702	1.16269	0.419858	0.587855	-0.0701671	0.272534	0.048713	0.0265182	0.0626082	0.639251	-0.0902803	0.864946	0.331185	0.450924	0.307837	0.563812	0.247112	0.717202	0.207204	-0.173069	0.680358	0.168728	0.00445774	0.51878	-0.0722472	-0.10457	-0.109216	-0.492972	-0.053455	0.356747	0.169548	0.0996881	0.240552
-0.673861	-0.104931	0.357674	-0.102021	0.772483	-0.317687	1.12682	-0.184387	0.0557023	0.984473	0.40597	0.316613	0.140406	1.07967	0.921744	-0.0236603	-0.155351	0.0680073	0.383798	0.79053	-0.258557	0.381826	-0.228565	0.0707298	-0.37069	0.298917	0.453304	-0.355561	-0.460178	0.683438	0.163542	1.27496	0.725795	-0.140247	0.520905	-0.361637	0.535915	0.218085	0.330392	-0.291257	1.8887	-0.349567	0.7107	-0.271004	0.938919	0.543465	0.0131214	-0.168561	-0.148181	0.969337
0.0217882	0.639945	0.438024	0.0895717	0.0470233	0.0268154	0.886065	-0.0593614	1.5199	0.26457	0.642493	-0.358303	-0.172081	1.55873	0.758254	-0.382842	-0.300319	0.662599	0.433471	0.114048	-0.223026	0.251899	0.0867489	0.263317	-0.585223	0.586769	0.131696	-0.159057	-0.371401	0.615565	-0.459184	-0.167586	-0.124789	-0.684646	0.582101	-0.152296	-0.470754	-0.5936	0.438315	0.00230558	0.883111	0.0194731	0.538472	-0.370265	-0.280499	0.731671	-0.572539	-0.25182	-0.186701	1.3903
0.0765233	0.388238	0.266712	-0.409348	-0.194794	-0.394719	0.942432	0.103216	1.59404	-0.00984535	0.515661	-0.0199485	-0.421281	1.45935	1.41178	-0.0204497	-0.203074	0.66043	0.941282	0.388046	-0.0183908	0.559442	-0.388923	0.448958	-0.011054	0.476197	0.13984	-0.467678	-0.411747	0.760188	-0.325137	-0.254878	-0.255827	-0.564099	0.692352	-0.288728	-0.506331	-0.623063	0.151448	0.273553	0.984552	0.0791137	0.843545	-0.202439	-0.327809	0.840453	0.529384	-0.42034	-0.1833	2.4147
0.504717	0.578547	1.81738	0.0830698	1.32843	-0.043463	1.8	0.600764	-0.230964	0.287145	1.28719	0.109056	0.34193	0.615319	1.15863	0.557176	0.0349488	-0.0795362	1.27614	0.978114	0.236354	0.183954	0.374357	-0.115322	-0.0308326	-0.0831141	1.28854	-0.240859	0.348521	0.153355	0.292736	0.713722	0.600861	0.138564	0.487055	-0.205041	0.701679	0.984856	0.859435	-0.389521	1.46412	-0.221992	0.535066	-0.0121336	0.990572	-0.240267	-0.361394	0.200425	0.263785	0.238723
-0.0249477	1.66158	1.01129	-0.112932	1.54785	-0.350519	1.17981	1.13025	-0.639301	1.37954	1.24545	-0.393535	1.09318	-0.336765	1.00983	1.01012	-0.414217	-0.163409	-0.413957	1.10203	-0.193105	-0.258846	-0.244237	-0.33625	-0.497731	-0.228123	1.51739	0.0305592	-0.457161	-0.385522	0.533871	1.52583	0.94072	-0.16039	0.929772	-0.273863	1.53868	1.40883	1.16364	-0.413854	1.56537	-0.210573	0.559922	-0.393077	1.50788	-0.280987	-0.540602	-0.187253	0.09298	-0.918706
2.50031	2.01189	2.2283	0.278924	0.314848	-0.33486	1.51938	0.477308	1.67747	1.96498	1.71503	0.0682205	1.36734	2.37242	2.03051	0.643494	2.36165	1.45493	2.94765	0.678303	2.02899	0.971841	2.74422	1.1044	0.101033	0.773026	1.9801	-0.213706	2.03909	0.494714	1.40998	0.324283	2.50991	-0.446914	2.02028	1.66147	-0.167557	1.60442	0.678933	-0.182669	1.62426	-0.229548	1.41302	-0.60249	-0.24321	1.01829	-0.0579395	-0.330617	-0.0897568	2.16888
1.51137	1.12896	1.51957	-0.0747619	0.781326	-0.463483	1.64918	0.058569	1.7174	1.77117	1.5393	-0.21701	1.43181	1.81553	2.11905	0.318979	1.37726	1.20672	1.84008	0.65741	1.6649	1.02293	1.06742	0.947665	-0.487763	0.474535	2.52485	-0.026118	2.10974	-0.0097599	1.03943	0.522194	1.61752	0.0252113	2.0298	1.12619	-0.101832	1.47688	0.845102	-0.486087	2.27411	0.106435	1.6208	-0.497809	-0.179047	1.05756	-0.416821	-0.320914	-0.310309	1.68309
-0.504939	0.3089	0.434356	-0.297911	0.735985	0.136106	1.21799	0.547276	0.115462	0.285771	-0.183192	-0.324608	0.044178	0.650297	0.116449	0.421056	0.397561	0.305285	0.107359	0.152733	-0.349529	0.342858	-0.236354	-0.0547272	0.14139	-0.130853	0.852472	-0.235884	-0.0643175	0.034746	0.228765	1.27157	0.74035	-0.165734	0.810006	-0.0427685	0.575441	0.410033	0.849164	-0.342826	1.00695	-0.440415	0.570006	-0.39183	1.12558	0.446256	-0.0687367	-0.200806	0.852393	0.127991
1.38874	-0.502501	0.333803	-0.246379	-0.587366	-0.167174	-0.614363	-0.240227	-0.646664	-0.0743827	-0.376872	-0.549468	0.830635	-0.624443	-1.24872	-0.299432	0.607009	-0.510063	1.50697	-0.732648	0.782161	-0.496172	1.61318	-0.511375	0.259212	-0.69154	0.767359	-0.0906982	1.08187	-0.379637	0.235285	-0.339765	0.48207	-0.0985921	-0.233324	0.129015	-0.37011	-0.0427323	-0.427373	-0.480841	-0.704433	-0.299078	-0.525399	-0.320228	-0.127004	-0.823254	-0.18429	-0.0710646	-0.314839	-0.902484
-0.115095	-0.385386	-0.271162	-0.216892	-0.0258733	-0.327376	-0.308953	-0.175071	-0.428019	-0.565139	-0.441753	-0.120001	-0.219894	-0.357247	-0.516377	0.0253219	-0.330639	0.164536	-0.765151	-0.20969	-0.235665	-0.548116	-0.104008	-0.0911257	-0.105526	0.190062	-0.394059	-0.29947	-0.189328	-0.118419	-0.435069	-0.0583604	-0.497447	-0.204792	-0.339908	-0.241783	-0.101838	-0.216278	-0.28292	-0.358236	-0.619762	-0.228107	-0.0047651	-0.0331792	-0.262413	-0.171037	-0.380559	0.289849	-0.095214	-0.270342
0.612793	0.212319	0.162947	0.333349	0.0721434	0.115267	-0.0508053	-0.447105	0.330784	0.254292	0.0540527	0.108963	0.249155	0.171851	-0.105303	0.577308	0.518795	0.0259262	0.349649	0.14817	0.523935	0.495709	0.499965	0.377817	0.0683197	0.239007	0.0877632	-0.0971883	0.278177	-0.279077	-0.0728927	-0.314292	0.274959	-0.0896118	0.00548361	0.54504	0.206337	0.085332	-0.328969	0.268016	-0.380233	-0.00890237	-0.286494	-0.194312	-0.259035	0.0311215	0.0638841	-0.0198643	0.0376458	0.393745
-0.263084	-0.364991	-0.439568	-0.247057	-0.473761	-0.188058	-0.000180865	0.0182728	-0.118739	-0.645881	-0.819809	-0.238491	-0.749482	-0.390359	-0.567582	0.111627	-0.420017	-0.527774	-0.580539	0.0463504	-0.560453	-0.148842	-0.484421	-0.340556	-0.106725	-0.108098	-0.156401	-0.289979	0.0511623	-0.267172	0.193846	-0.448745	-0.340923	-0.143445	-0.533221	-0.379867	-0.27176	-0.28682	-0.267934	0.0239003	-0.385422	-0.401415	-0.478017	-0.0938637	-0.701183	-0.17435	-0.0302327	-0.247508	-0.457622	-0.423133
0.396459	0.124883	-0.648908	-0.326326	-0.314767	0.0701094	0.16673	-0.015346	-0.485345	-0.554922	-0.426685	-0.610132	0.0835519	-0.205486	-0.177468	-0.258801	0.0985618	-0.223528	-0.306513	-0.0572855	0.0305617	-0.0514039	-0.0607124	-0.119528	-0.382562	0.115422	-0.413776	-0.00357647	0.168173	-0.0392609	0.246671	0.120112	-0.117018	-0.0429509	-0.236133	0.011691	0.244475	0.103758	0.120006	-0.11733	-0.218302	0.03178	-0.4939	-0.0528126	-0.446373	-0.493482	-0.0808174	-0.0206834	0.022164	-0.667266
-0.246294	0.116247	0.0951992	0.942629	0.816823	0.00156032	0.364987	0.336605	-0.964446	0.0226644	0.1511	-0.383704	0.735954	0.187687	-0.460402	0.0463099	-0.161733	-0.299775	0.810696	-0.0258128	0.564994	0.344581	-0.136261	0.198114	0.0239767	0.223803	0.255272	-0.240643	0.152064	-0.259615	-0.112754	-0.0737525	0.0416221	-0.0788348	0.118153	-0.0350332	0.220633	0.439331	0.1745	-0.239121	0.361309	-0.268272	0.212949	-0.00684941	-0.354057	0.130588	0.0679705	0.195157	-0.310617	-0.257828
-0.139279	-0.664401	-0.182119	-0.177761	-0.392395	0.06489	-0.373514	-0.330067	-0.756751	-0.5235	-1.05573	-0.0797487	-0.491918	-0.358435	-0.540915	-0.248308	0.156806	-0.408432	0.603892	-0.117476	0.11759	0.118498	-0.335728	-0.305715	-0.429677	-0.745098	-0.204749	-0.0626097	0.271582	-0.32618	-0.0525497	-0.275027	0.126511	-0.0875346	-0.369275	-0.155897	-0.124599	-0.513958	-0.123328	-0.239794	-0.548057	-0.131034	-0.355057	-0.348104	-0.388435	-0.0508023	-0.285781	-0.121096	-0.218878	0.407226
0.331348	-0.155776	1.80042	-0.242811	0.436837	-0.246839	0.365162	-0.100305	0.490549	1.92887	0.454212	-0.0522719	0.230671	1.61616	0.901124	-0.0239881	0.969461	0.565763	2.74268	-0.094967	0.954096	0.218913	1.27494	-0.231868	-0.00845143	-0.193429	0.432776	-0.0220028	1.97666	0.156205	0.202389	0.0370379	1.24302	-0.0954691	0.929197	0.299528	-0.162529	0.0549669	0.18393	-0.387252	0.352645	-0.175934	-0.226385	-0.13233	0.0378802	0.0351765	0.236008	-0.256041	-0.460683	2.63101
-0.497338	-0.731681	-1.3317	0.303404	-0.549202	-0.198042	-0.772455	-0.505329	-0.34099	-0.683503	-0.736298	-0.0666018	-0.720618	-0.755125	-1.04853	-0.386778	-0.726995	-0.359377	-0.977381	-0.0372442	-0.671139	-0.163797	-0.926911	-0.318424	0.141255	0.0233988	-0.350963	0.0396281	-0.643178	-0.330826	-0.323082	-0.371072	-0.382122	0.15135	-0.67565	-0.352095	0.0989882	-0.493998	-0.362998	-0.000164743	-0.546437	0.165453	-0.343744	0.0267887	-0.196449	-0.373288	-0.2045	-0.11171	0.334402	-0.76019
0.889597	0.300105	0.370199	0.179947	-0.136096	0.0260691	-0.347384	0.123817	-0.466883	0.128708	-0.474992	-0.00190576	0.834232	-0.290741	-0.476553	-0.304724	0.394231	-0.137371	0.392206	-0.0485134	0.910787	-0.0360922	0.481724	-0.329227	-0.34314	-0.21608	0.538677	-0.109498	1.05239	-0.155185	0.266192	-0.339992	0.524421	0.107459	-0.121568	0.447789	-0.537229	-0.021434	-0.376287	-0.0956868	-0.355653	-0.0541284	-0.625521	-0.361986	-0.360707	-0.197445	0.031442	-0.0699601	0.155054	-0.565317
0.816106	1.01778	0.935236	0.806845	0.062087	-0.127075	0.476755	0.247744	0.313385	0.603967	1.111	-0.225955	0.43835	0.591044	0.274646	-0.190015	0.463656	0.120096	0.870364	-0.0748796	0.757582	-0.0875481	0.879487	0.330591	-0.174422	0.447952	-0.105934	-0.255622	0.855204	-0.126395	-0.0731874	-0.353885	-0.0240743	0.316526	-0.256106	0.380846	0.0903674	-0.309633	-0.357724	0.148242	0.304249	-0.0634081	-0.11623	-0.0588532	-0.251047	-0.312227	-0.191483	0.103272	-0.143625	0.0831511
-0.561219	-0.689008	-0.99585	0.0048448	-0.681376	0.0667109	-0.620078	-0.215838	-0.162513	-0.799883	-0.364141	0.0855392	-0.599882	-0.526399	-1.04319	-0.654135	-0.335443	-0.411123	-0.576627	-0.691013	-0.0949468	-0.565059	-0.626819	-0.378925	-0.226692	-0.110683	-0.746948	0.141939	-0.455521	-0.122076	0.0577369	-0.195086	-0.474704	0.222608	-0.860753	-0.416652	-0.269626	-0.209458	-0.281915	-0.0101391	-0.960792	-0.118267	-0.345458	0.067416	-0.101632	-0.00471392	0.489071	-0.0893394	0.317704	-0.636206
0.0711203	0.0818837	0.0199888	0.269875	-0.137249	0.117442	-0.0892919	0.18004	-0.501546	-0.0130768	-0.118277	-0.0217664	0.0152212	-0.0953218	-0.537406	0.2902	-0.0518888	-0.564913	-0.155584	-0.0865325	0.418391	-0.166228	0.221303	-0.288348	-0.0288077	-0.200601	-0.256886	0.10013	0.0556641	-0.0724204	-0.534454	-0.405881	-0.175581	0.305197	-0.444372	0.10197	-0.219885	-0.124754	-0.329589	0.141097	-0.58597	-0.176564	-0.128476	-0.0663818	-0.469216	-0.570663	-0.0434721	0.0713233	-0.13855	-0.504015
0.0269564	0.137664	-0.472294	0.0372696	-0.00612672	0.50939	-0.339856	0.0356563	-0.110546	-0.167645	-0.187895	-0.0228274	-0.347606	0.0525263	-0.405466	-0.0388449	-0.192281	-0.219039	-0.551774	-0.0796146	-0.648049	0.0187981	-0.20623	-0.235794	-0.191589	0.241549	-0.333458	0.0277316	-0.0330049	-0.462634	-0.337879	-0.210232	-0.347062	-0.26733	-0.117271	0.01757	-0.173922	0.0854126	-0.0604397	0.226771	-0.162888	0.0890618	-0.112156	-0.263863	0.0934616	0.0534769	0.523763	-0.129581	-0.102586	-0.313894
1.23262	0.876419	1.30603	0.116292	1.10654	-0.175974	1.00776	0.718057	0.966757	1.14263	1.03302	0.329102	1.5824	1.44129	1.18534	1.17842	1.13245	0.785816	1.0239	0.899218	1.06574	0.485069	1.12818	0.831429	0.705414	1.62202	1.82542	-0.275123	0.660864	1.04261	0.889034	0.536776	1.59369	-0.191459	0.824158	0.802776	0.232206	0.975839	0.646368	0.090319	1.23325	0.040903	1.14478	-0.209228	0.427292	0.692125	-0.141601	0.0507525	-0.121135	1.22545
0.182116	0.321192	-0.365272	0.182131	-0.245447	0.00198689	-0.0350384	0.102999	0.558426	0.252408	0.337749	-0.158153	0.311252	0.351537	0.676049	0.153454	0.163145	0.0112233	0.363792	-0.17194	0.42834	0.119231	0.261465	0.217562	0.0406713	0.417457	0.0110714	0.0356462	-0.054015	-0.114208	0.0671484	-0.29983	-0.0475727	-0.0365828	-0.256584	-0.00299478	-0.00295944	0.107104	0.19883	0.212165	-0.0772366	0.0654515	0.11371	-0.0514861	-0.321097	-0.0121041	-0.245727	-0.0326742	0.127471	-0.161369
0.0458279	-0.188126	0.0966652	0.320936	-0.224053	0.113749	-0.0505976	0.0707787	0.138754	-0.175092	0.0151627	0.0416222	0.0407423	0.016641	-0.229115	0.309903	-0.301069	-0.0797944	0.294115	0.188478	0.021505	-0.0822986	-0.178063	0.599779	0.151273	-0.0557517	0.137878	0.253085	0.0133967	0.781956	0.277201	0.192467	0.0269149	0.341365	-0.104938	0.147033	0.139204	0.281314	0.425097	0.015792	0.0452554	-0.12593	0.14053	0.00553517	0.0932821	-0.141309	0.0680686	0.119556	0.00599261	-0.259941
-0.0978859	-0.169206	1.07646	0.351419	0.454271	-0.0590103	0.551192	0.0887343	-0.23148	0.196093	0.170773	0.0591621	-0.00172805	0.355856	1.0213	0.0219033	0.192768	0.00169579	2.32599	0.0567158	0.894235	-0.711768	0.556417	0.105102	0.219322	0.131135	0.159681	0.089664	0.461059	0.437995	0.0951474	0.0603923	0.875393	1.41537	0.0271948	0.354126	0.199614	0.95833	0.413517	-0.132499	-0.0244752	-0.0473943	-0.212628	-0.0389582	-0.147966	-0.0167061	-0.179536	0.45451	0.185106	-0.173283
2.57145	1.03876	2.05343	0.536459	0.279939	0.112978	2.05584	0.288894	1.05989	2.01877	1.11879	0.111332	1.20405	1.20668	2.02393	0.468832	2.65832	1.37679	2.91184	0.11252	1.6778	1.26569	1.90672	0.687643	0.192622	1.01599	1.44836	0.161863	2.30628	0.0738334	1.52976	0.0381325	2.73338	-0.0508987	1.90643	1.82744	-0.186397	2.75279	0.829291	-0.222852	1.68587	-0.194265	1.1493	0.0477981	-0.0341051	1.86801	-0.295494	-0.140611	-0.00318206	2.59089
-0.15778	-0.0414256	-0.578656	-0.162501	-0.396999	0.286469	-0.452318	-0.105479	0.128948	-0.140213	-0.657662	0.00197626	-0.421881	-0.069883	-0.163204	-0.577811	-0.198569	-0.456831	-0.329448	-0.424649	-0.151335	-0.253536	-0.476047	-0.209979	-0.00616086	0.0236215	-0.595895	-0.415751	-0.135523	-0.113493	0.0350457	0.0199654	-0.594705	-0.166982	-0.541181	-0.248777	-0.119785	-0.121822	-0.282275	0.293461	-0.448353	-0.24101	-0.121912	-0.105915	-0.274088	-0.120526	0.0149792	0.00555231	0.085863	-0.101554
2.36431	2.4976	4.3187	-0.236041	-0.00903167	0.0974832	1.16886	0.174705	0.917181	2.67149	1.97351	-0.0219103	2.32334	1.4781	1.86154	-0.212743	3.33303	0.640172	4.42153	-0.289657	2.63114	0.747548	5.57889	0.340427	-0.264028	0.129885	2.7577	0.000650685	2.91694	-0.381774	1.30327	-0.0733845	2.00335	-0.270337	2.03143	2.30529	-0.208666	1.31587	0.164568	0.164849	0.558959	0.233527	0.200271	-0.200633	-0.129102	0.0939219	0.138328	-0.201244	-0.0783255	0.980736
-0.737479	-0.527802	0.203007	-0.0983866	-0.258486	0.250897	0.343421	-0.203622	0.0535466	-0.410343	-0.209266	0.093896	-0.548536	1.11737	-0.462406	-0.463902	-0.346109	0.0155365	0.706218	-0.593085	0.093158	-0.0450382	-0.0264022	0.379489	-0.00670233	0.0213306	-0.148321	-0.159532	-0.378743	0.311696	-0.646364	-0.16716	-0.0908408	-0.223801	0.809647	-0.609849	-0.495315	-0.413929	0.0520563	-0.241114	0.567614	-0.074323	0.438586	-0.099561	-0.440825	0.856062	-0.0507591	-0.240172	-0.151012	1.62874
0.116261	1.74345	1.28382	-0.352432	1.00185	0.0596707	1.87772	0.564937	-0.272171	1.74	1.53389	-0.411885	0.681021	0.00900836	1.77845	1.2689	-0.342668	0.582544	0.162764	0.95776	-0.145425	0.241501	0.520971	-0.096341	-0.173983	0.0299634	1.28354	-0.0494993	-0.147682	-0.415502	0.981972	1.04482	1.02901	-0.467609	1.42857	0.185525	0.977695	0.893868	1.18763	-0.354708	1.82955	-0.184582	1.48378	-0.131338	0.843646	-0.0089473	-0.214674	-0.0585145	-0.301826	0.799849
-0.319618	-0.0627253	-0.888251	-0.267198	-0.139603	-0.0674893	-0.340487	0.130014	-0.833522	-0.559529	-0.644495	-0.408455	-0.566578	-0.607955	-0.276631	-0.158011	-0.748809	-0.375978	-1.13415	-0.108516	-0.455074	-0.325954	-0.458973	-0.582743	-0.240141	-0.0383765	-0.15011	-0.452704	-0.15895	-0.171363	-0.294594	-0.075657	0.186333	0.0204938	-0.326118	-0.162684	-0.198719	-0.254305	-0.308288	0.169105	-0.594868	-0.147987	-0.104367	0.0310727	-0.0140197	-0.405248	-0.172215	0.0838236	-0.317508	-0.292508
0.347453	1.19237	0.522808	-0.0281541	-0.0726367	-0.0798102	0.703391	-0.0102973	0.821557	-0.292997	0.68813	-0.0187622	-0.194819	0.508062	0.278722	-0.548485	0.532501	0.613208	0.56756	-0.277368	-0.163629	0.500074	0.457665	0.371829	-0.0113047	0.113997	0.00810058	0.0456528	0.00905485	-0.20324	0.327824	-0.400787	0.37413	-0.109671	0.691687	0.244485	-0.092155	-0.153208	0.214481	-0.0878765	0.0858903	-0.260747	0.696107	-0.22566	-0.462633	0.499078	0.0349735	-0.0504134	-0.135897	0.4467
-0.186363	-0.587765	0.202663	-0.0503786	0.0926088	-0.0594367	0.0286616	-0.186226	0.230121	-0.268342	-0.315531	-0.114177	-0.327129	0.40744	0.241	-0.398028	-0.196328	-0.0555223	-0.419468	-0.271774	-0.226331	0.194904	-0.226951	0.0661529	0.154953	0.144267	-0.325378	-0.331299	-0.310988	0.116216	-0.308052	-0.0615972	-0.0910687	-0.233278	0.260287	-0.34682	-0.254905	0.0756879	0.109577	-0.185189	0.498696	0.00557182	0.520569	0.0520158	0.118586	0.427105	-0.0450981	-0.252063	-0.566147	1.64434
0.195746	-0.202293	-0.178955	-0.527607	-0.515369	-0.23738	-0.582885	0.010931	-0.259559	-0.269437	-0.0426102	0.061822	-0.149041	-0.114289	0.236802	-0.283098	0.00333144	0.114659	-0.384512	-0.157199	0.237909	-0.0952592	0.199586	0.0628348	-0.103723	-0.250221	0.0838703	0.00864161	0.0685821	0.153626	0.127891	-0.616853	-0.0013176	-0.189114	-0.0512885	0.0369454	-0.463383	-0.46384	-0.31112	0.0313704	0.0979206	0.0627409	0.133769	-0.114597	-0.0992179	-0.0629174	0.00944188	0.0768914	-0.205003	0.188223
-0.477715	-0.84288	-1.05478	0.148483	-0.134303	-0.174742	-0.542942	-0.397783	-0.778736	-0.688031	-0.675724	-0.187397	-0.364898	-0.527845	-0.924974	-0.25492	-0.241235	-0.477409	-0.423492	-0.355301	-0.245585	-0.34052	-0.615144	-0.127636	0.14778	-0.125091	-0.764458	-0.15569	-0.371507	0.0507794	0.161434	-0.249882	-0.0635262	-0.144358	-0.189763	-0.0707896	-0.0222893	-0.370472	-0.358189	-0.100507	-0.723127	-0.101844	-0.374291	0.0257443	-0.272032	-0.122756	0.0960643	0.0315773	-0.199486	-0.609935
0.852112	1.36727	1.20316	0.209043	1.25972	-0.117272	1.19985	0.183471	1.99071	1.83139	1.22781	0.214767	1.71388	1.63957	0.327428	-0.22088	0.719613	0.872121	1.04792	0.775402	1.01628	0.878034	1.69315	0.979591	1.1382	0.701431	0.795511	-0.130805	0.387748	1.00028	0.444968	0.122253	0.624883	-0.27027	0.73308	0.202695	-0.0238778	0.0939864	1.04291	0.0820097	0.834078	0.00953409	0.966786	-0.145433	0.275992	0.872028	0.251227	0.224719	0.176059	1.40655
0.239004	1.371	0.723998	-0.200863	-0.440111	-0.0654216	1.4535	0.249948	1.08714	0.845656	1.5627	-0.146164	0.543082	1.31144	1.806	-0.35623	0.0321125	1.64267	1.80798	0.238701	0.586064	0.571928	0.885084	0.994927	0.110381	0.532257	0.791472	0.224522	0.0941132	-0.0869442	0.655803	-0.321636	0.131705	-0.0218688	0.784853	0.0673476	-0.0308441	-0.260921	0.32843	-0.146333	0.78594	0.123478	0.711826	-0.135795	-0.342421	0.362444	0.289294	0.375527	-0.0700436	1.72559
1.89303	3.37421	3.41716	0.482774	2.07068	0.824808	2.32037	1.06513	0.108224	3.95098	3.0244	0.0764405	3.50133	-0.187852	2.06631	1.90775	1.9017	-0.166658	3.09462	1.96613	2.78171	-0.14793	2.79044	0.735694	-0.0747348	0.607636	3.21404	-0.0070411	2.25748	0.0203218	1.26144	1.76261	2.03716	-0.00563181	2.21951	2.25785	0.746985	1.83744	0.960969	0.137059	1.37707	0.0185003	0.462909	-0.218152	0.685502	-0.385845	-0.0713895	-0.0276834	0.778372	0.00689559
0.178883	0.78718	0.806455	0.184491	0.233722	0.149215	0.704764	0.29372	0.554871	0.599815	1.2531	-0.706277	0.34939	0.94254	1.67699	0.0112954	-0.17431	0.237117	0.425005	0.332622	0.281225	0.0903724	0.48997	0.257471	0.235093	0.519988	0.776483	-0.203382	-0.0648827	0.320033	-0.12149	0.0857269	0.464965	-0.449378	0.147155	-0.645804	-0.0305556	-0.0452338	0.279011	-0.340134	0.421038	-0.16817	0.342813	-0.227157	0.501803	-0.191561	-0.221593	0.116073	0.535948	0.471027
0.936291	0.846647	1.57386	0.346856	0.50263	-0.395035	0.490697	-0.0530424	0.605674	1.23761	0.449407	-0.0730961	0.873316	1.00554	0.640112	0.250771	1.54541	0.37578	1.84316	-0.0472423	0.54843	0.118072	0.948073	0.264044	-0.123702	0.634494	1.09434	-0.478259	1.49793	0.245365	0.418121	-0.232898	0.826793	-0.162934	1.20556	0.76931	-0.245752	0.313442	0.154023	0.012215	0.326321	0.0170704	0.241745	0.0988881	-0.290255	0.55476	-0.0319064	-0.145914	-0.277056	1.75761
0.20041	0.895401	1.84893	0.532184	0.324704	-0.00391266	1.11207	0.19062	-0.528305	1.34056	0.917944	0.0174853	0.466348	1.49643	-0.104813	0.662214	0.688236	0.249177	1.9646	-0.340312	2.18104	-0.102966	1.02427	0.563254	0.00281427	0.690335	0.713602	-0.0953927	1.13805	-0.266857	0.0482769	-0.388183	0.777286	1.48035	0.280087	0.507051	0.415345	0.549989	0.483114	-0.0942816	-0.137277	0.123126	0.404969	-0.187236	-0.377168	-0.328825	0.174025	1.29251	-0.159581	-0.127791
0.422419	-0.06391	-0.497106	-0.230085	-0.150742	0.188131	-0.283523	-0.0971411	-0.225241	-0.745283	-0.654567	0.106537	-0.227673	-0.388242	-0.309291	-0.014757	-0.462101	-0.201797	-0.536152	-0.325822	-0.629127	-0.0167333	-0.412176	-0.0711299	0.0080452	0.10245	-0.52233	-0.156847	-0.372264	-0.306781	-0.725129	-0.391012	-0.270442	-0.190488	-0.638596	-0.325607	-0.192216	-0.218979	0.00727927	0.322797	-0.25214	-0.309594	-0.11108	-0.326705	-0.311626	0.15807	0.0222816	-0.271031	0.467399	-0.332256
0.935532	0.882427	0.944785	-0.00567117	0.289957	-0.0194441	0.941958	0.956968	0.316878	1.10478	0.895516	0.106429	0.964951	0.437783	0.560481	0.838947	0.542105	0.369266	1.32259	0.479947	0.89741	0.114743	0.630887	0.0955787	0.184247	0.0057199	1.22786	0.00447557	0.99145	-0.00889075	1.26614	0.637601	1.08024	-0.0364848	0.914467	0.834219	0.296803	1.11507	0.664324	-0.135199	0.554618	-0.110349	0.654256	-0.243494	1.03011	-0.0665816	0.0733432	0.28795	0.14749	0.0219791
2.04935	0.616089	2.94477	-0.142616	0.0317897	-0.0783639	0.141513	0.178256	0.168571	1.62861	0.523413	0.312792	1.68301	0.395017	-0.146928	0.171908	1.08971	-0.456509	1.9793	0.0234383	2.12348	-0.26178	1.73594	-0.0517342	0.271217	-0.250999	0.545088	-0.27898	0.977714	-0.0321924	0.534518	0.0287197	1.25658	0.036619	0.514812	0.642549	-0.259047	0.308663	-0.225219	-0.00573486	0.208541	-0.153084	-0.293111	-0.243315	-0.29807	-0.359664	-0.18632	-0.160596	-0.184195	-0.0207931
0.147735	2.26061	1.97517	0.219625	0.0617565	-0.287583	1.41828	0.696853	2.48613	2.10691	2.12687	-0.195761	0.577603	1.97571	1.99083	0.282867	0.346659	1.74265	1.73417	-0.142359	0.729385	1.49914	1.92226	1.83868	-0.187801	1.19505	0.606141	-0.424891	0.853114	-0.165402	1.03386	-0.325176	2.01604	-0.193959	1.47547	0.201831	0.0142035	0.0139432	0.707256	-0.182807	0.907509	-0.00769419	1.27812	-0.181283	-0.16018	1.21362	-0.619708	-0.162958	0.286834	1.53184
-0.169951	-0.015332	0.472506	0.0679521	-0.186089	-0.231596	0.808863	-0.387122	0.245742	0.10192	0.460933	0.431503	0.131542	0.986837	1.18339	-0.326492	0.702805	0.671461	1.29741	-0.144314	0.340356	0.686303	1.0842	0.541672	0.167266	0.0576393	0.337644	0.165922	0.782107	0.106406	-0.151882	-0.148298	0.0317727	0.0317447	0.408513	0.341425	-0.530952	0.449076	-0.0257297	-0.00404129	0.549474	0.0762143	-0.139324	0.358388	-0.40012	0.215992	0.0225338	0.0540861	0.0651341	0.794843
-0.578136	-0.505354	-0.343293	-0.251258	-0.00990556	-0.0979066	-0.0642158	-0.316139	-0.37706	-0.170566	-0.410871	0.13738	-0.23538	-0.121105	-0.152947	-0.567412	-0.204132	-0.204819	0.0795595	-0.119484	0.00176422	-0.139277	-0.0663658	0.0996002	-0.0291197	0.114214	-0.323283	0.416577	-0.16689	-0.321511	-0.219823	-0.247532	-0.181624	0.156978	-0.195266	0.185073	-0.458111	0.0715242	-0.169181	0.265003	-0.327688	-0.0317094	-0.209982	-0.0858621	-0.433682	0.167543	0.103193	-0.108048	0.067073	0.221891
0.188149	1.07278	1.56758	0.0752216	0.663299	0.0194626	1.52736	-0.373691	-0.206742	0.860491	1.63151	-0.340939	0.860944	-0.289493	1.73576	0.91795	0.481134	-0.296153	-0.101732	1.08841	0.907898	-0.302791	-0.248495	-0.353659	-0.106386	-0.416678	1.57843	-0.110665	0.478716	-0.125358	0.450544	0.748312	0.284631	0.0550984	0.418021	0.460607	0.302674	0.442404	0.490495	-0.0185425	0.856573	-0.387618	-0.00619117	-0.324748	0.262743	-0.336978	-0.465829	-0.0106938	0.130912	-0.570822
-0.0665005	-0.0752737	-0.414233	-0.526113	-0.0951196	-0.232436	0.0521965	-0.121829	-0.417221	-0.0923146	-0.79262	-0.118339	-0.12332	0.0735861	0.193587	-0.331714	-0.108541	-0.375265	-0.157238	0.163775	0.0369343	0.1704	0.0174231	-0.0398017	-0.526341	-0.0585339	-0.26103	-0.01568	-0.0829799	-0.181706	-0.181755	-0.443783	-0.602391	-0.170274	-0.154365	-0.265894	-0.169801	-0.0100062	0.0285421	-0.358233	-0.0935306	0.191183	-0.528779	-0.0266861	-0.126886	-0.141522	0.199216	0.0698544	-0.129514	-0.651612
Mouse 2
1.91534	2.07898	2.28256	0.079587	0.638235	0.113972	2.41417	1.60787	2.09686	2.68984	1.97227	-0.262591	2.08891	2.90398	2.39484	0.147773	1.57976	3.28804	3.12446	0.712154	2.70476	2.12861	3.81531	1.46384	0.894563	2.50886	1.4322	-3.13209e-05	1.23548	1.43725	2.67672	-0.464232	3.22417	0.483943	3.3426	2.39501	0.155785	1.60089	2.03424	0.144935	1.7951	-0.0227667	1.40474	0.0951521	-0.306077	1.99328	0.166313	0.315891	-0.208238	2.19185
1.23023	1.5517	1.82832	0.0887691	0.528132	0.174461	2.02989	1.56267	2.14979	1.84073	1.33452	0.0550102	1.44785	2.01031	1.50349	-0.239123	1.21133	2.4816	1.64688	0.706306	1.60856	2.03847	2.51113	1.37308	1.31933	2.4255	1.67001	-0.0600905	0.797498	1.69747	2.27882	-0.251266	1.68207	0.0335715	1.79138	1.2103	-0.128888	0.84585	1.95044	0.106927	1.75576	0.145791	1.57305	0.0377599	-0.331467	2.16303	0.100002	-0.00220138	-0.348768	2.01187
0.289324	1.73796	1.10724	0.388308	2.21778	0.20383	1.50568	1.07799	0.922772	1.5356	1.26046	0.0156977	0.761029	1.28024	2.09095	1.18682	0.546624	0.791271	1.34447	0.87077	0.747178	1.1142	1.51603	0.45392	0.327189	0.931704	0.982062	0.541775	0.118747	0.402027	1.37278	1.44305	1.34071	0.212076	1.5445	0.597494	1.14069	1.16923	2.08528	0.154189	1.07215	0.224316	1.07025	0.0416811	1.85489	0.598914	-0.0862	0.235467	0.00362176	0.761207
1.47621	1.37496	2.27268	0.877341	1.52519	0.483431	1.43006	1.33756	1.13797	2.05905	1.07859	0.320745	1.65096	1.98903	2.04661	0.28677	1.7855	1.0082	1.89157	0.969202	1.59611	1.23849	2.59549	0.857772	1.35232	1.78928	1.09001	0.131397	0.909907	1.36249	2.00272	0.528362	2.4882	0.0834944	2.23123	2.3858	0.569434	1.48438	1.33962	0.0851441	1.43872	0.265977	1.6265	-0.0339751	0.859885	1.07701	0.318548	-0.0566368	0.656172	1.39229
0.745316	1.48644	1.78515	-0.269196	2.04566	0.164864	2.34578	1.37455	1.04616	2.10667	2.66839	0.201436	1.87097	1.41838	2.50694	1.43344	1.07181	0.359002	1.26249	1.89218	1.06678	1.01462	1.17826	1.24658	0.152366	1.73643	1.71835	0.0686191	0.690465	0.371555	2.54557	1.38638	2.53967	-0.0167417	2.30421	1.40648	1.9274	1.77184	2.28927	0.283317	1.72063	0.0532015	1.52561	0.0569692	2.02551	0.102145	0.130215	0.356943	0.231844	1.01112
0.127462	1.56663	1.07794	-0.231157	1.75959	0.293371	1.20942	1.10024	0.247332	2.11185	1.43067	-0.452	1.83004	0.615922	1.72568	1.28301	-0.149503	0.409862	1.01788	1.74914	0.0425245	0.720487	0.645325	0.590271	-0.0488724	0.646814	1.35633	-0.0135386	-0.366234	0.221587	1.64819	0.967032	0.818103	-0.412389	1.94318	-0.47447	1.97043	1.41823	1.47647	-0.128262	1.83267	-0.363144	1.46684	0.0388961	1.55721	-0.044932	-0.0484098	-0.017415	0.447006	0.403323
0.622945	1.58574	1.91574	0.21852	1.91027	-0.192436	1.83998	1.59668	0.74365	2.30282	2.40587	-0.186458	2.17217	1.04918	2.04126	1.62688	0.902161	0.357669	1.71063	1.59847	1.11894	0.385777	2.29783	1.1505	-0.000866205	0.990058	1.53778	0.0291023	0.505319	0.118504	3.34641	1.03781	2.56925	0.0268292	3.75693	1.70147	1.76938	1.54048	1.66548	-0.106585	2.84387	0.0606911	1.60888	-0.0422207	1.7125	0.103023	0.0569525	-0.341375	-0.188936	0.840523
-0.443282	0.85256	0.472118	-0.279852	1.33454	0.129201	0.241805	0.675187	-0.0459898	0.665901	0.799685	-0.173433	0.479505	-0.666317	1.16363	0.49833	-0.570672	-0.290776	0.185854	0.529647	-0.363471	-0.208991	-0.0949859	-0.0112195	-0.377219	-0.0858153	0.78474	-0.598194	-0.84477	-0.244064	1.12462	0.358983	0.223639	-0.567254	0.691762	-0.220045	1.11152	0.697037	1.26021	-0.868091	0.19452	-0.105423	0.209338	-0.582416	1.10124	-0.150321	-0.252343	-0.433636	0.217721	0.170523
-0.193567	0.00754545	0.0183003	-0.448762	-0.576346	-0.0241492	0.360209	-0.333028	-0.159417	-0.251636	-0.164954	-0.213228	-0.156019	0.272702	0.455015	-0.59361	-0.247343	0.215285	0.372657	-0.42847	0.427931	-0.100362	0.0766653	-0.0602923	0.321013	0.233569	-0.130294	-0.253035	-0.110596	0.0379294	0.235379	-0.424026	-0.197659	0.284808	0.0640144	0.193723	-0.0902693	-0.288261	0.13289	0.146551	-0.220622	-0.103348	0.205308	0.268395	-0.364217	0.451305	-0.065374	0.37232	0.137118	-0.0689742
0.243721	0.240434	-0.16678	-0.217816	-0.143942	-0.188826	0.380569	-0.241471	0.0438799	-0.410052	0.0173591	0.329852	-0.17161	0.267124	0.305182	-0.027821	-0.169819	-0.172052	0.216074	-0.128546	0.0888816	-0.0939543	0.022332	-0.130214	-0.218308	-0.0884162	-0.253062	0.221766	-0.274645	-0.0653959	-0.417757	-0.117696	-0.0456467	0.132848	0.0592477	-0.173295	-0.412364	-0.257134	0.32362	-0.00772803	-0.276854	0.215585	0.11191	-0.341835	-0.0705589	0.24292	-0.36326	0.243592	-0.0635976	0.475108
-0.256625	3.4902	2.84567	-0.150125	2.72318	0.399898	2.61594	3.14302	0.897961	2.70856	2.25587	-0.0854545	1.29757	1.81414	3.08978	1.96545	-0.0193351	0.848552	0.863581	2.06255	1.14102	0.93483	0.996104	1.14418	0.00765337	2.6346	2.25298	-0.363954	-0.133047	0.539891	2.73324	1.91653	1.61862	-0.238542	2.6993	-0.00474939	2.94844	2.26031	2.59892	-0.673651	2.23479	-0.136598	2.13218	-0.159648	2.67816	1.06311	-0.148372	0.134051	0.494379	0.971826
0.27855	1.00368	0.623028	-0.00278906	0.37889	0.234023	1.0296	0.457004	0.153986	0.872937	0.255395	-0.202626	0.700419	0.493178	0.668461	0.258539	-0.147065	0.796985	0.586267	0.660911	0.808069	0.26571	0.440071	0.186396	0.0349411	0.431986	0.832671	-0.366398	0.187755	0.147174	0.944105	0.338607	0.390469	-0.166013	0.421035	0.354364	0.660901	0.599484	0.669684	-0.299611	0.208994	0.00727975	0.770615	-0.537519	0.36171	-0.015885	-0.0917554	0.253256	-0.0345547	0.92932
0.322344	1.23934	0.857021	0.619522	0.736497	0.353543	0.925214	0.753958	0.532936	0.98675	0.949573	-0.224709	0.918988	0.773238	1.85401	0.579882	0.387677	-0.0756685	0.900058	1.0843	1.01301	0.00449564	0.375767	0.247582	0.223486	0.483608	0.673489	-0.308857	0.445108	0.129593	1.41913	0.771246	0.896343	0.0154854	0.628056	0.337179	1.50155	0.789655	0.979553	0.0629608	1.27622	0.45769	0.295732	-0.107891	1.28392	-0.091314	-0.323813	0.31835	0.754828	0.215645
-0.407155	0.325595	-0.185751	0.0453011	-0.285708	-0.221064	0.437644	-0.073968	0.13085	-0.179374	-0.191634	-0.742147	-0.447201	0.194096	0.527367	-0.526152	-0.639566	0.563276	-0.185459	0.0251579	-0.325058	0.0389671	-0.402657	-0.21586	0.544425	-0.169893	-0.122991	-0.281845	-0.742311	-0.187484	-0.421509	-0.642178	-1.14033	-0.147577	-0.463232	-0.815585	-0.854628	-0.577423	0.346019	6.19471e-05	-0.629326	0.261022	0.00764391	-0.156604	-0.482787	0.909674	-0.0359354	-0.139737	-0.11682	0.345089
0.00581729	-0.111834	0.147887	-0.20685	0.407906	-0.0508745	0.121747	-0.21301	0.271859	-0.323261	0.100172	0.134512	0.0666425	0.0859792	0.00827536	0.395516	-0.21035	0.103008	-0.10629	-0.118472	-0.0503619	-0.270209	-0.123875	0.242336	0.100856	-0.227663	0.380098	-0.265563	0.00272558	-0.301121	0.370326	0.179349	0.0516981	0.144455	0.155359	-0.350303	-0.430376	-0.148386	0.0498963	0.137922	-0.0103977	-0.123729	0.155816	-0.185538	-0.200942	-0.393513	0.0038671	0.169949	-0.272557	-0.0568079
-0.390367	-0.747818	-0.686708	-0.248647	-0.444777	-0.14655	-0.795108	-0.622209	-0.604978	-0.564131	-0.871787	-0.140359	-0.772763	-0.416844	-0.703924	-0.6124	-0.0826514	-0.159987	-0.31465	-0.475656	-0.456886	-0.151445	-0.390393	-0.469139	-0.0109016	-0.397778	-0.675083	-0.0189687	-0.137886	-0.450893	-0.466193	-0.435787	-0.704884	-0.0571771	-0.994651	-0.314684	-0.504428	-0.414385	-0.763848	-0.0988665	-0.818058	-0.0127358	-0.447443	0.0187156	-0.412218	-0.219033	0.230291	0.0679267	-0.516249	-0.600794
-0.479376	-0.697396	-0.788037	-0.147977	-1.07227	-0.420656	-0.769165	-0.681736	-0.865861	-1.11307	-0.897017	-0.444587	-0.747721	-0.828073	-0.8243	-0.245099	-0.97651	-0.565803	-1.09364	-0.545129	-0.671387	-0.791927	-0.808572	-0.707533	-0.600842	-0.790356	-0.0369406	-0.399477	-0.30259	-0.581514	-0.626418	-0.671668	-0.80563	-0.629944	-0.725735	-1.16251	-0.915873	-0.541551	-0.942373	-0.456042	-1.23191	-0.480118	-0.5786	-0.91665	-0.71595	-0.639098	-0.218023	-0.176812	-0.203907	-0.802634
-0.184206	-0.519713	-0.563749	-0.000394719	-0.373672	0.132335	-0.163669	-0.28622	-0.600022	-0.326712	-0.530608	0.0709031	-0.450334	-0.286309	-0.366065	-0.313872	-0.348874	-0.177362	-0.663863	-0.465804	-0.213047	-0.516798	-0.465705	-0.443006	-0.231435	0.0508694	-0.863494	-0.127174	-0.0666706	0.0325115	-0.341215	-0.168318	-0.354811	-0.249344	-0.507238	-0.334602	-0.311193	-0.538963	-0.414356	-0.527343	-0.598122	-0.350417	-0.241365	-0.163228	-0.243586	0.127771	0.0992475	-0.00830758	-0.106482	-0.546549
0.400983	0.573359	0.692178	-0.104775	0.132337	-0.209459	0.549661	0.14691	0.497946	0.211196	0.595744	0.0163186	0.479789	0.459663	0.434551	-0.187937	0.464429	0.809088	0.479271	0.0986413	0.838787	0.631824	0.396206	0.368835	0.523833	0.538688	0.087411	-0.146211	0.346985	0.882892	0.62957	-0.313442	0.409853	-0.0674273	0.709379	0.237008	-0.292632	0.374174	1.01334	0.00804018	0.409139	0.219282	0.852709	0.248724	-0.0828906	1.48335	0.245994	-0.267848	-0.16938	0.921584
1.05228	0.177387	0.82158	0.209925	0.0153038	0.235885	0.492232	0.74541	0.892689	1.10701	0.949982	-0.0567087	0.519117	1.15532	0.8525	-0.229963	0.905958	1.17939	1.22491	-0.0377838	0.554406	1.12095	1.28341	0.735994	0.202507	0.885448	0.966556	0.0611507	0.382963	0.64974	0.854693	-0.383442	0.727802	-0.0820641	0.926342	0.941047	-0.21712	0.727471	0.363922	0.251616	0.91705	0.182408	1.02693	-0.0362962	-0.350905	1.05355	0.0663107	0.0211636	0.0826142	0.840595
0.926854	-0.160141	1.15089	0.15951	0.0126017	0.0897496	-0.181044	-0.462144	-0.466776	0.775237	-0.272622	0.136322	1.03193	-0.122289	-0.118705	-0.0645636	1.27968	-0.422885	1.00413	0.0163765	0.761905	0.220754	1.31895	-0.036073	-0.12293	0.0135634	0.981273	0.314782	1.03477	-0.172605	0.990634	0.125768	0.936091	-0.0903843	0.942759	1.42735	-0.0251825	1.15388	-0.677279	0.187154	-0.329245	-0.195293	-0.488563	0.0748145	-0.48067	-0.293614	0.191919	-0.253656	0.0686004	-0.32564
2.01452	1.62791	2.30351	0.213128	0.278649	0.923105	1.98846	1.3012	2.25564	1.98357	1.36108	-0.236645	1.52205	1.94866	1.74028	0.589908	1.51325	2.36455	2.4407	0.563111	2.00267	2.14159	2.25838	1.50262	1.06941	1.53111	1.54067	0.0761685	1.43516	0.501039	2.0386	0.113812	1.44361	-0.0771923	1.57865	2.19671	-0.576881	1.5803	2.05267	-0.0384142	1.21342	-0.141799	1.1028	-0.23029	-0.0930562	2.55198	-0.417921	-0.175829	0.818711	2.62671
0.273266	0.88839	0.296794	-0.0456253	0.220969	0.0470989	1.02422	-0.0649795	0.404244	0.307521	0.299882	0.19275	-0.657542	0.379766	0.831889	-0.294965	0.044161	0.693707	0.321432	0.0105595	0.517056	0.505789	0.303074	-0.286853	-0.233891	0.0692763	-0.420335	0.00529363	0.395212	-0.230903	0.238677	-0.188105	-0.330446	-0.452352	0.455077	-0.190204	-0.138505	-0.383612	0.801959	-0.196193	-0.189761	0.0516063	0.34619	0.114255	0.165742	0.913255	0.162238	-0.29925	-0.0183537	0.719403
0.25951	0.580358	0.899121	-0.182926	0.751668	0.871519	0.33972	0.368173	-0.362927	0.809253	0.366465	0.219516	0.784721	-0.141056	0.743718	0.578583	0.278291	-0.027171	0.693199	0.654059	0.371454	-0.356125	0.817868	0.307557	-0.153063	0.695521	0.717758	0.331808	0.456233	-0.0284138	0.73375	0.364658	0.841975	-0.137226	0.777325	1.11034	0.0212582	0.917012	0.75773	0.12835	0.455781	0.31671	0.353541	0.539314	0.832455	-0.23263	0.00730094	-0.0129503	0.738888	-0.0731444
0.205542	-0.0938532	-0.159265	0.106911	0.271103	0.486632	-0.205484	0.109435	-0.169656	-0.246123	0.039922	0.351157	-0.149373	0.271215	-0.35889	0.104466	0.0852797	-0.00496143	0.0687909	0.166629	0.0771103	0.0862259	-0.318393	0.36228	-0.014119	0.0719013	0.250112	-0.332965	-0.0562328	0.399497	-0.212709	-0.396942	-0.335353	0.152837	0.442526	0.0990101	-0.190504	-0.260477	0.0833557	0.0326826	-0.16225	0.128155	-0.0409726	-0.0530295	-0.138146	0.263922	-0.0958912	0.256797	0.420829	0.171787
-0.0263289	0.965104	0.786031	-0.313186	1.04525	0.0139409	1.62937	0.957652	1.36838	0.887711	1.13739	-0.246513	0.346856	1.7867	0.878044	0.276749	-0.526881	1.96764	0.840425	0.567415	0.390852	1.33195	0.473351	0.0489298	0.324293	0.652115	0.0977601	-0.204068	-0.277544	0.760769	1.60391	-0.119889	0.747041	-0.217655	0.779009	-0.369092	-0.302779	0.468609	1.6388	-0.6246	1.01279	-0.11425	1.34755	-0.275699	0.143603	0.949029	-0.530072	-0.394922	-0.190617	1.60553
-0.0615393	2.57508	2.52194	-0.478976	3.04649	0.407397	2.41895	1.58048	1.2815	2.84023	2.54107	-0.295001	1.98169	1.91583	3.5192	1.68555	-0.31403	1.11776	1.69538	1.95143	0.175557	1.56353	1.47054	0.91538	0.754038	1.12534	2.2019	-0.590468	-0.0622154	0.945417	3.14596	1.77511	2.10794	-0.717978	2.28422	0.196162	2.20514	1.90376	2.19246	-0.543675	2.28901	-0.435698	1.85557	-0.345783	2.18229	0.592893	-0.388345	-0.0722433	1.13605	1.92942
-0.317214	0.801523	0.128124	-0.113573	-0.285028	-0.379315	0.661107	-0.0147152	0.129814	-0.29346	0.0215693	-0.468245	-0.0370502	0.35742	0.552835	-0.380845	-0.398354	0.0647622	-0.241785	0.041007	0.0975963	-0.289797	-0.573455	-0.148034	-0.445368	-0.159967	-0.0986895	-0.370678	-0.38176	-0.316831	-0.111352	-0.1375	-0.352353	-0.0499746	0.00694929	-0.436822	-0.18409	-0.403164	0.489561	-0.139583	-0.484862	-0.0644727	0.00296661	-0.0305034	-0.638789	0.603243	-0.24894	-0.0165932	-0.700502	0.109772
-0.266399	0.816191	0.283336	-0.210859	0.410092	0.272509	1.40086	0.103503	-0.0768598	0.975146	0.708744	-0.161316	0.737593	0.00973465	1.34411	-0.0389889	-0.416467	-0.116408	0.0549246	0.48041	0.311624	-0.107948	-0.20586	-0.0703541	-0.173342	0.107265	0.281945	-0.224501	-0.263097	-0.170891	0.728664	0.221458	-0.0488997	-0.75885	1.04565	-0.403706	0.747149	0.3305	0.775771	-0.201994	0.0964832	0.0510232	0.548184	-0.0732659	0.657647	0.128485	-0.0926975	0.0380554	-0.207276	-0.0433121
1.95628	1.67051	2.12728	0.663137	1.55633	0.622019	1.8101	0.662658	0.914572	2.71409	2.37467	0.109833	2.44832	1.68483	1.44439	1.91619	1.25019	0.809025	2.51486	0.689715	2.54545	0.568835	3.88929	1.65731	1.31843	1.36536	1.7061	0.0750398	1.18257	1.6529	2.67967	0.589796	3.0581	0.896748	2.0423	2.80793	1.02288	2.01614	1.79544	0.137299	1.13726	-0.0655661	1.43241	-0.113292	0.8269	0.935009	-0.168922	1.37696	0.581638	0.999835
0.663766	1.30619	1.64548	0.179054	0.806062	0.163459	1.1428	1.16548	0.608146	1.50429	1.32814	-0.0761804	1.30932	1.10635	0.90637	0.954118	1.04403	0.0336531	1.96882	0.11955	1.13833	0.547013	1.472	0.989881	0.462506	1.32508	1.11719	0.0420548	0.602506	0.277522	1.78931	0.418516	2.51601	0.52383	1.37666	1.76668	0.948549	1.36601	1.73712	-0.183071	1.03378	-0.0788314	0.714338	-0.183077	0.380257	0.429806	-0.291245	0.629887	0.696591	0.478169
1.73484	2.12368	2.54105	0.797905	2.89848	0.665592	2.1986	2.26536	1.40743	2.6214	2.21356	-0.165762	2.41827	2.29077	2.34303	2.04997	1.84749	1.26169	3.02106	1.85052	2.55825	0.668864	2.695	2.15616	1.56821	2.00378	2.35283	-0.089167	1.69728	1.15913	2.38345	1.21732	3.36442	0.63263	3.10376	3.33018	1.90882	2.24611	1.62379	-0.525727	2.43953	-0.151379	1.60209	0.286008	1.30993	0.436073	0.132322	1.30075	0.564302	1.11054
2.31223	3.23859	3.67449	1.45216	3.22842	2.47878	2.83062	3.28639	1.88609	2.9698	3.94778	-0.74617	2.88567	2.19761	4.15783	2.66406	1.72807	1.42707	2.36444	2.79523	2.14917	1.12496	2.84368	2.04288	1.49877	2.32181	2.52907	-0.853084	0.985061	2.33329	3.52185	1.65524	4.78941	0.671329	2.57083	3.75727	3.50637	3.85088	2.93502	-0.942423	2.32934	-0.486176	2.78041	0.151363	3.26092	1.14849	-0.251032	1.5001	2.94443	1.40077
0.0152078	0.673482	-0.188632	0.0934585	0.00359078	-0.0287672	1.01221	-0.518488	-0.484108	0.246604	-0.274872	-0.1414	0.0717905	-0.392954	0.96314	0.242131	-0.198444	-0.324278	0.281627	-0.082083	0.0677965	-0.169367	-0.266994	-0.413208	-0.52207	-0.00630851	0.000442704	-0.111888	-0.362105	-0.072195	0.267449	0.235352	-0.318399	-0.263422	0.313654	-0.673531	-0.142585	0.00242572	0.986394	-0.541146	-0.251606	0.0171922	0.227525	-0.385058	0.756842	0.481316	-0.457218	0.00366548	-0.0384259	-0.302118
0.844815	0.416564	0.750971	-0.293655	0.408622	0.0879419	1.17405	0.671577	1.17476	1.20818	1.44907	-0.2275	1.05741	1.63359	1.25178	0.0677862	0.706947	1.39387	1.47479	0.526918	1.38251	1.14447	1.85582	0.761748	0.683975	0.778444	0.349167	-0.313893	0.466406	0.820891	1.3555	0.0510492	1.33685	-0.16142	1.31999	1.47469	0.0538644	0.384975	1.12424	-0.26807	0.44441	0.24962	0.242019	-0.100385	0.229441	1.02656	-0.0863604	-0.269803	-0.00646723	0.585191
-0.26644	0.86738	0.322867	-0.462737	-0.0827839	-0.543842	1.94391	-0.0196877	1.01773	0.203025	0.093474	-0.295061	-0.255568	1.25107	1.82893	-0.317604	-0.590285	0.543671	0.08618	0.0390534	0.282917	0.999365	0.221428	-0.109001	-0.314655	0.127901	-0.269999	-0.340209	-0.740069	0.905721	0.0515405	0.143606	-0.450735	-0.907347	1.40732	-1.24545	-0.519144	-0.27994	2.09699	-0.796326	-0.303825	-0.165974	0.556386	-0.434363	0.217851	1.86157	-0.630699	-0.220486	0.0256529	1.62718
-0.087178	1.36316	1.1291	-0.193855	0.235368	-0.0855926	2.24357	0.637861	1.61982	0.0725699	1.27388	-0.385485	-0.0769265	1.44183	1.7271	0.548255	-0.286858	0.351679	0.0895442	0.781477	0.152932	0.809045	0.140414	0.279336	1.04143	0.422672	-0.0355379	-0.484047	0.0767007	0.489192	1.02831	0.527781	0.612041	-0.814666	1.32524	-0.176703	0.238011	0.194249	1.73368	-0.744244	0.868102	-0.126742	0.977176	-0.0536844	0.233294	1.28599	-0.400573	-0.370617	0.265684	1.4401
-0.300576	-0.116087	-0.00917422	-0.319609	0.109118	-0.0697889	0.217053	0.252161	0.421181	-0.27047	0.193619	0.245916	0.175097	0.288612	0.388894	0.164979	0.0122465	-0.086737	0.0366159	0.691751	-0.18351	0.196267	-0.00203334	0.417136	0.0573969	0.28289	-0.211905	0.0423035	-0.132494	0.464023	-0.15079	0.118565	-0.183967	0.0937597	0.211851	-0.0725527	0.27484	-0.133188	0.475902	-0.261003	0.125428	-0.373587	-0.0102714	-0.270859	0.399614	0.329923	0.143036	-0.130861	-0.0356712	0.388918
-0.167498	-0.179756	-0.351288	0.149681	-0.0894614	-0.196449	-0.0522631	-0.0722623	0.185528	-0.34115	-0.115439	-0.0591812	-0.0273148	0.0298601	0.00507685	-0.133995	-0.511072	-0.0249386	-0.232311	0.173506	-0.252897	-0.065095	-0.217892	0.224706	0.335568	0.00273274	-0.216926	-0.136518	-0.477188	0.147125	-0.1314	0.134827	0.145637	-0.0410747	-0.249201	0.102724	-0.548684	-0.293549	0.0751461	-0.188379	0.173008	-0.0705607	0.224705	-0.0889689	0.00857785	-0.0548168	-0.170306	-0.0103988	-0.27641	0.232654
-0.303907	-0.133616	-0.425557	0.163672	-0.540325	-0.209294	-0.139038	-0.232976	0.149982	-0.445911	-0.159526	-0.128734	-0.232607	-0.00479387	-0.233342	-0.416889	-0.373501	0.0165871	-0.175323	0.0126025	-0.197923	0.522824	-0.513587	0.00978631	0.2965	0.607491	-0.0128351	-0.143401	-0.270417	0.226099	-0.24604	0.192586	-0.0354453	-0.226744	-0.619057	-0.32625	0.0916006	-0.283626	0.240039	0.00994311	0.491195	0.140968	0.465291	-0.124418	-0.43829	0.0847996	-0.0244856	-0.427583	0.0680961	0.704947
-0.035254	0.928378	0.645722	-0.240655	-0.274095	-0.3439	0.809587	0.520509	0.775425	0.65333	0.654436	-0.034781	-0.149537	0.605967	0.802859	-0.0683682	0.195257	1.2176	0.575915	0.017155	0.0721521	1.30647	1.07905	0.760897	-0.165265	0.622645	-0.288331	0.0969846	0.115987	-0.313823	0.916205	0.115602	0.88463	-0.233154	0.82937	0.394029	0.170145	0.119425	1.08957	-0.0611035	0.573134	-0.107633	0.532256	-0.382186	0.0105837	1.22906	0.0105822	-0.356471	-0.428998	0.486592
-0.139911	2.54998	2.26173	0.123364	2.58948	0.13039	1.82386	2.31867	0.0382002	2.16392	2.63527	-0.101089	2.03775	-0.246884	2.52527	2.14306	0.131421	-0.265707	0.518254	1.70724	0.0503578	-0.208726	0.412302	0.288224	-0.431344	0.377638	1.9844	-0.369495	-0.363118	-0.315114	2.51427	1.6597	2.05073	-0.209283	2.90853	0.49773	2.83291	1.87364	2.33132	-0.424297	2.08604	-0.381732	1.86165	-0.231656	3.03115	-0.202548	-0.106915	0.0310739	0.0730749	0.0759299
-0.442334	-0.117476	-0.190159	-0.0483867	-0.179976	-0.234287	0.938104	0.0677806	1.24852	0.02759	0.481799	-0.553234	-0.186769	0.643985	0.842137	-0.250893	-0.0606296	0.787998	0.333013	-0.3681	0.136234	1.13491	0.938753	0.374749	0.182509	0.457752	-0.0673569	0.0397917	-0.277584	0.224677	0.468486	-0.267452	0.0268341	-0.549545	0.562156	-0.236353	-0.278694	-0.40724	1.02465	-0.153167	-0.40724	0.187344	0.566311	-0.383881	-0.163148	0.760767	0.00318948	-0.424743	-0.24848	0.871099
-0.049375	1.65424	1.22717	0.333476	2.2713	0.212111	1.19329	1.22677	-0.416004	1.27549	1.40487	-0.118785	1.1854	-0.13691	1.84085	1.63627	-0.274907	-0.672978	-0.0159041	1.67243	-0.542167	-0.00518407	0.0861907	0.305308	-0.208724	0.0248096	1.43301	-0.316385	-0.415111	-0.118062	1.76933	1.73957	1.45947	0.114227	1.11655	-0.112371	2.0499	1.15018	1.9513	0.253856	1.45568	-0.0511702	0.751992	0.25726	2.11233	-0.43653	0.0431954	-0.0201452	-0.235647	-0.300922
-0.115161	0.0375156	-0.0343064	0.0839481	0.218875	-0.218943	0.412523	0.217178	0.480341	-0.198826	0.372162	0.0998789	0.210873	0.554491	0.51742	0.125278	0.0742479	0.564981	0.0877598	0.207583	-0.0830155	0.469506	0.510098	0.681057	0.374468	0.315416	0.0261119	0.0270791	-0.0376896	0.27725	0.232134	-0.219764	0.146404	0.102021	0.229833	-0.328163	-0.104429	-0.110071	0.13296	0.168261	0.27155	-0.20054	0.10342	-0.187169	0.139693	0.334558	0.12476	0.0452219	-0.0443247	0.437268
0.317569	0.281174	0.310626	0.126287	0.141092	0.19405	0.194345	0.204987	0.470261	0.113743	0.345101	0.0820166	0.280272	0.446388	0.279614	-0.14913	-0.212967	0.234065	0.182013	-0.030809	0.241907	-0.0734305	0.345834	0.33518	0.379031	-0.105699	-0.049885	0.188572	-0.0913039	0.359239	0.0339168	-0.00332392	0.414529	-0.15547	0.398537	0.229059	0.0561207	0.0700623	0.542589	-0.20423	0.153199	0.0720025	-0.180501	0.0308634	-0.122533	0.138306	-0.0790438	-0.221638	-0.0909085	0.393166
-0.175525	0.161678	-0.154421	0.0817438	0.859756	-0.0438921	0.864122	0.0139945	-0.052316	0.187864	0.381633	-0.0931513	0.488791	-0.191206	0.860541	0.204235	-0.116629	0.356229	0.0458883	0.648194	0.391329	0.365147	-0.190784	-0.134171	0.345302	0.178337	0.330887	-0.27659	-0.0671452	-0.0885917	0.422993	0.7568	0.182408	0.086995	0.675477	0.228472	0.595741	0.338056	0.398596	0.118293	0.129569	-0.163855	0.352209	0.209784	0.560084	0.0949125	-0.176911	0.212904	-0.0307846	-0.0672913
0.845894	0.751229	1.26424	0.716626	0.600561	-0.216213	0.755021	0.54038	0.494589	0.888004	0.579973	0.00537668	0.766382	0.887896	0.980347	1.03306	1.18926	0.996301	0.923959	0.581389	1.11053	0.914971	1.39629	0.71519	0.700741	0.861406	0.892949	-0.151092	0.869181	-0.0160162	1.10201	0.355117	1.28551	-0.088481	1.09252	1.47618	0.589956	0.661244	0.986307	0.261713	0.893485	-0.0869505	0.731471	-0.130264	0.972634	0.44753	-0.0800778	0.140077	0.166425	0.41925
0.194958	-0.0656279	0.524266	-0.0322804	0.459063	0.13926	0.33708	0.305068	0.0659125	0.441288	-0.0652458	-0.0137825	-0.131448	0.253879	0.28529	-0.359939	0.286188	0.481606	0.64396	0.0558972	0.0414013	0.424302	0.237062	0.160293	0.0520788	0.787234	0.425463	0.295208	0.188817	-0.00624868	0.284626	0.0663455	0.494086	-0.0531557	0.494383	0.636047	-0.248558	0.346701	0.274851	-0.356496	0.101083	0.209785	0.251934	0.0397644	0.0298773	0.320504	0.0670598	-0.11657	0.203781	0.554238
0.029425	0.654909	0.757367	0.356327	0.18415	-0.202999	1.44632	0.515838	1.62297	0.981262	1.0465	-0.0828289	0.470308	1.76281	1.50461	0.534221	0.523435	1.52494	1.57323	0.92897	1.26523	1.18289	1.87553	0.903146	1.33068	1.3823	0.646068	-0.0456533	-0.137014	0.596975	0.821034	0.00738074	0.751278	-0.447256	1.26075	0.591474	0.199871	0.341046	1.51036	-0.221291	0.962944	0.0513629	1.18686	-0.206755	-0.117606	0.991979	0.217616	0.062394	0.107958	1.81983
1.61665	3.44545	3.34573	2.50515	3.5523	0.267318	3.75656	2.60821	0.604097	3.16028	3.6548	-0.0374179	2.87176	3.06061	2.58586	3.30688	1.38385	0.262716	3.38827	2.36979	2.39495	-0.0753172	3.77278	3.61725	2.02312	3.52359	2.6597	-0.319297	1.32663	0.83181	2.94506	0.766335	4.15758	3.60567	3.03128	3.21034	4.80483	3.22171	3.78494	-0.183916	2.47402	-0.435677	2.63615	-0.0881071	1.67104	0.230339	-0.0609766	3.82676	1.61083	0.650453
0.441929	0.27245	0.420414	-0.431322	0.0781974	-0.121145	1.46587	0.205061	0.81727	0.427975	0.369939	-0.140131	0.0199014	1.29188	1.41451	-0.317616	0.285752	0.648049	0.831931	-0.261759	0.242946	0.988206	0.299078	-0.237323	0.103615	0.210499	0.163707	-0.338737	-0.249942	0.329887	0.503065	-0.414848	0.239476	-0.247838	1.43188	-0.258787	-0.579825	0.0232592	1.21089	-0.445867	-0.01276	0.122237	0.257482	-0.256897	0.105691	1.46716	-0.131475	-0.408278	-0.193241	1.20585
0.362609	1.21337	0.747056	-0.00345229	0.534643	-0.289457	2.16867	0.329181	0.91027	0.930871	0.699192	-0.41661	0.446439	1.14361	3.23533	-0.157344	0.101423	1.34084	0.764622	0.24286	0.463775	0.69803	0.783797	0.0208244	0.0667885	0.242881	0.181498	0.0361925	-0.258847	-0.0568392	0.611509	0.299382	0.422276	-0.268133	1.65401	-0.346753	0.0346454	0.142905	1.3341	-0.0924067	-0.104798	0.10351	0.412617	-0.36915	0.946602	1.74672	-0.20808	-0.294329	0.0317881	1.03277
0.315785	1.39287	0.423763	-0.119186	0.491315	-0.379174	1.27674	0.276755	0.503815	0.956612	0.554005	0.093632	0.186033	0.813816	1.30641	0.0677229	-0.0473369	0.818419	0.325713	0.0364949	0.00170153	0.275678	0.415521	0.178961	0.436754	-0.0650118	0.153995	-0.119936	-0.524464	0.160756	0.685382	0.251435	0.37439	-0.112275	1.07884	-0.263277	-0.10003	-0.0246264	0.981745	-0.0204727	0.816813	-0.0127061	0.212436	-0.0476659	1.03006	1.62173	0.0548888	-0.175657	0.166781	0.394328
-0.160978	0.510929	0.137093	-0.506782	-0.392615	-0.671588	2.10685	-0.210135	1.64516	0.350795	1.09341	-0.0815447	-0.236801	2.00022	1.60275	-0.686517	-0.617794	0.813173	-0.0963617	0.115123	0.182835	1.58408	0.446385	0.23435	0.708322	0.354683	-0.0580633	-0.156525	-0.543551	0.376181	0.242492	-1.05102	-0.0812407	-0.600047	2.06486	-0.910563	-0.947155	-0.758657	2.00601	-0.743214	0.0260173	-0.37759	0.718657	-0.181753	-0.654805	0.989291	-0.475647	-0.544361	-0.693301	1.46374
-0.201848	0.743757	-0.57735	-0.294838	0.0352712	0.102583	0.416853	-0.235572	-0.246271	0.256099	0.216227	0.0136276	-0.285207	0.319578	0.377646	0.057382	-0.382727	0.259672	0.209153	0.0194817	0.226421	-0.0632163	-0.179378	-0.407643	0.280262	-0.125203	-0.349383	-0.121585	-0.147967	0.191498	0.0427793	0.218611	-0.232058	-0.029192	0.362233	-0.287591	0.268832	-0.162843	0.0314623	0.116999	0.0547104	0.063891	-0.017598	-0.248711	0.180083	0.403015	-0.0249291	0.0512937	-0.127817	0.587553
-0.144056	0.93597	0.350253	-0.605321	0.5729	0.356189	1.55099	0.201285	0.181225	0.301103	0.980774	-0.153187	0.0691951	0.443366	1.44616	0.503259	0.0836457	0.816799	0.00610876	0.706363	-0.0695937	0.00899614	0.484102	0.2751	0.623015	0.277696	0.516262	0.0914392	-0.490867	0.274354	0.669395	1.08545	0.533611	-0.278476	0.92378	-0.306152	1.21374	0.417672	1.34964	0.0991421	0.470152	-0.0618582	0.900168	0.0219392	1.82236	0.74197	-0.213162	-0.201917	-0.106243	0.258963
0.0699804	1.05872	0.885527	-0.322421	1.00833	-0.159836	1.76702	0.43587	0.263248	0.66459	0.715519	-0.0271022	0.0663157	0.575582	1.2042	0.665825	-0.456852	0.458722	0.443075	0.573451	0.444969	0.497266	0.709203	0.241602	1.37784	0.480316	0.400417	-0.14934	-0.292522	-0.363249	0.815942	0.186283	0.534417	-0.159607	0.839822	-0.329744	0.300804	0.249473	0.559515	-0.303194	0.0873388	-0.286675	0.738436	0.0366696	0.869957	0.692209	-0.421552	-0.0362918	-0.305096	0.469959
-0.255091	1.80283	0.875145	-0.438474	1.27923	0.0208337	1.98114	0.645118	0.0242569	0.874302	1.18163	-0.0410013	0.817647	0.781959	1.42089	1.01199	-0.398931	0.559954	0.0857155	1.18782	-0.0763921	-0.00188876	0.549943	-0.0914351	0.291621	0.172989	0.745535	-0.226963	-0.246029	0.200965	1.31883	1.27252	0.843807	-0.373642	1.28657	-0.257925	1.09105	0.965494	1.67452	-0.241898	1.02744	-0.38145	0.869543	-0.0223319	1.8733	0.798118	-0.124262	-0.401968	-0.541544	0.706438
-0.637029	2.7578	2.02905	-0.201288	2.16264	-0.161083	1.75726	1.99819	-0.0425123	2.18593	2.86891	-0.0297314	1.81981	0.0711884	2.81171	2.34901	-0.460805	-0.446034	0.0852273	1.86973	-0.270271	-0.0798847	0.161437	-0.181196	0.280305	0.183252	2.49158	-0.151103	-0.640641	-0.167077	2.64435	2.52144	2.36579	-0.502312	2.73358	-0.250527	2.2203	1.81106	1.8453	-0.425231	2.14217	-0.477945	1.73515	-0.115723	2.89878	0.0907715	0.0946019	0.317542	-0.209964	-0.291254
-0.686507	1.09523	0.991349	-0.943085	0.971189	0.174841	0.705027	0.762636	-0.143332	1.12416	1.31848	-0.38688	1.20767	-0.285418	0.734418	0.60501	-0.868612	-0.266043	0.456916	0.894547	-0.300233	0.47358	0.0212207	0.554179	-0.192141	0.0464756	0.464578	-0.143519	-0.692349	-0.115364	0.945214	1.01736	0.353215	-0.395871	0.967189	-0.958261	1.73842	0.589799	0.872458	-0.504959	1.75892	-0.39459	1.02858	-0.403633	1.8867	-0.106196	-0.388267	-0.287351	0.633775	-0.0332417
-0.683128	0.322802	-0.0340559	-0.102697	0.148302	-0.437965	0.509493	0.0059461	-0.0750491	-0.022287	-0.042078	0.0472051	-0.364404	0.358355	0.246433	0.0700239	-0.547776	0.0763343	-0.572163	0.0158709	-0.250271	-0.177804	-0.267387	-0.0365806	0.658638	-0.321591	-0.399283	-0.00746048	-0.0382984	0.0981336	-0.352767	0.194985	-0.343016	-0.219361	0.195993	-0.544336	0.0676634	0.0834471	0.207138	-0.252158	0.389075	-0.24649	0.00781717	0.197771	0.143636	0.246919	-0.157572	-0.219269	-0.280826	-0.0836228
-0.172739	0.798606	0.42148	-0.477548	0.515491	-0.386498	1.06733	0.195953	0.68706	0.441401	0.236658	-0.396928	0.235783	0.939988	0.654758	-0.131549	-0.550292	0.167455	-0.252264	0.341655	-0.180711	0.475618	-0.0720526	-0.0868199	0.532168	0.109688	0.112151	-0.500011	-0.329652	-0.0484289	0.00648832	-0.265928	-0.255448	-0.31109	0.641676	-0.559373	-0.412712	-0.230021	1.20997	-0.300648	0.031148	-0.451359	0.351334	-0.226775	0.357679	0.978225	-0.568518	-0.319132	-0.599216	0.736531
-0.295485	1.27044	1.1714	-0.902413	1.82124	-0.3057	1.41257	0.867207	0.00504837	0.696187	1.79384	0.063822	0.930506	0.0476701	1.61412	1.57927	-0.666012	0.00325389	0.368208	1.46442	-0.156953	-0.22522	-0.155852	0.133235	0.085743	-0.0580655	1.06443	-0.157315	-0.202288	-0.374638	0.967676	1.26624	0.716717	-0.485031	1.00752	-0.860949	2.28859	0.420523	1.15286	-0.515284	1.43545	-0.272968	1.07458	-0.167198	1.92683	0.169828	-0.390158	-0.124787	-0.125036	0.823151
-0.14815	1.00676	0.535123	-0.450874	0.882803	-0.141796	1.51219	0.758519	0.062004	0.879645	0.896974	-0.158709	0.55385	-0.278527	1.14281	1.18017	-0.59398	0.166506	0.387683	1.1486	0.0390103	0.474937	-0.0975052	0.310531	0.449996	-0.161781	0.436825	-0.0308186	-0.330942	-0.0122466	0.720589	1.11932	0.48989	-0.633909	0.307102	-0.594382	1.38308	0.0849969	1.30692	-0.310093	1.2793	0.115739	0.375146	-0.164867	1.04579	0.290691	-0.114102	-0.343947	0.0564108	0.959578
0.246323	1.042	0.717128	-0.0918049	0.965951	-0.0364853	1.2505	1.24484	0.362573	1.53603	1.45129	0.139592	1.28715	0.489953	1.26247	1.00553	-0.00480928	0.536193	0.695311	1.02017	0.398655	0.435219	1.05493	0.489414	0.613464	0.774219	1.12213	-0.153368	-0.197825	0.406517	1.89474	0.593235	0.465875	-0.338648	1.46539	-0.342405	0.886629	1.38952	1.81651	-0.0659862	1.68886	-0.34592	0.946342	-0.0644076	1.19933	-0.122012	-0.535976	-0.173532	0.625838	0.648413
0.0397331	-0.182959	-0.507098	-0.348607	-0.243476	-0.207269	0.192462	0.127214	0.233806	0.201805	0.0817317	0.289216	-0.367982	0.00738799	-0.269867	0.20911	0.209082	0.231458	-0.231701	0.217405	0.330328	0.369885	-0.621187	0.0559986	-0.170109	-0.0790093	-0.335341	0.0686616	0.00766348	0.259499	-0.603106	-0.00328648	-0.187955	0.0709479	-0.6641	-0.245117	-0.728019	-0.170161	0.0444105	-0.0469684	-0.0170076	-0.0605618	-0.141906	-0.0919942	-0.123025	-0.0213214	0.135563	-0.239937	0.127644	0.241874
-0.62257	-0.491307	-0.909992	-0.541096	-0.0273945	-0.256089	-0.168213	-0.805803	-1.01232	-1.17987	-1.2268	-0.128171	-1.0981	-0.887875	-1.294	-0.579773	-0.860054	-0.552753	-1.49642	-0.879795	-1.47503	-0.888509	-0.902463	-0.600747	-0.0946556	-0.589733	-0.840442	0.122715	-0.201966	-0.105112	-1.10192	-0.695249	-0.622096	-0.124538	-1.64316	-1.01831	-0.604528	-0.952577	-1.13017	-0.162081	-0.924504	-0.157698	-0.924342	-0.0924438	-0.473415	-0.533865	-0.222277	-0.107487	-0.683058	-0.644055
-0.705698	0.781424	-0.125738	-0.62319	-0.02616	-0.581606	1.61225	-0.094642	1.69805	-0.497098	0.463774	-0.0477272	-1.02001	1.15891	1.4629	-0.99801	-1.36466	0.525596	-0.0936012	-0.37795	0.864453	1.18814	-0.249668	0.0839347	1.29072	0.0937537	-0.790649	-0.319807	-0.953255	0.302719	-0.453754	-0.561934	-0.593044	-0.51138	0.466463	-1.07945	-1.28757	-1.1227	0.819431	-0.343418	-0.429801	0.00267645	0.909439	-0.218488	-0.370852	1.60755	-0.337346	-0.357062	-0.285917	1.02223
-0.309143	1.53059	0.991394	-0.168072	1.3012	0.533218	2.75365	1.06073	1.90342	1.13873	2.12633	0.067483	0.823427	3.13281	2.59262	0.483468	-0.18437	2.05366	1.45818	1.61033	1.28598	1.92013	1.65943	1.09747	1.49125	2.77738	0.817259	-0.375815	-0.445576	0.935356	1.93567	0.2935	1.38431	-0.291991	2.14267	0.326869	0.479961	0.738768	2.39331	-0.264777	2.98173	0.0126527	1.35267	-0.0574152	0.846275	1.04963	-0.0692607	0.00782499	0.222396	1.27549
-0.0970507	2.78785	2.2506	-0.308722	2.60058	-0.0141862	3.57424	1.99469	1.16544	2.00312	1.98144	-0.0238751	0.901794	1.71304	3.54477	1.26806	0.181665	1.41942	1.69423	1.56031	1.00165	1.5448	1.23523	0.912686	-0.045943	0.891107	1.1367	-0.135816	-0.484069	0.593966	2.29237	2.17757	2.56181	-0.182982	3.17031	0.220303	1.4271	1.31914	3.17442	-0.373305	1.28354	0.217108	1.22721	0.0516476	3.32527	2.0655	-0.334793	-0.222333	-0.0381203	1.16647
0.763764	2.69292	3.58585	-0.392602	-0.381026	-0.281296	3.97808	3.26312	3.54773	3.03627	3.81679	-0.145963	0.706483	4.73088	4.11633	-0.0959195	1.22034	4.01477	3.52159	-0.117402	1.587	3.87061	4.50202	2.43023	-0.0555749	3.22188	0.626956	-0.0299671	0.305227	-0.12844	2.58651	-0.4786	3.04786	-0.389034	3.68537	2.06291	-0.383423	1.21597	3.27089	0.258048	3.94808	0.123953	2.51529	-0.051936	-0.527146	3.5104	-0.238523	-0.554005	-0.643629	4.31635
-0.238644	2.08228	1.1014	-0.117198	2.6697	-0.074298	2.02393	1.19143	0.228199	1.36212	2.10076	0.128573	1.02165	0.96567	2.81777	1.76768	0.098148	1.11128	0.00621616	1.92423	-0.153554	0.432044	0.174429	0.59349	-0.0278335	0.775457	1.84071	-0.280259	0.0444479	0.603744	1.83409	1.33221	1.73087	-0.381198	2.16808	0.158666	2.55292	1.41245	2.22832	-0.140745	1.94509	0.16029	1.09064	-0.302703	2.34575	0.688176	-0.322293	-0.396403	-0.22165	0.106287
0.263854	2.06431	1.88431	0.214687	2.05265	-0.0955349	2.09099	1.67568	1.56515	1.69701	2.18087	-0.262535	0.773292	1.64118	3.13545	1.22288	0.143772	1.70947	1.18382	0.758515	0.804575	1.42487	1.33501	1.27884	0.429737	1.49488	0.742105	0.0501089	-0.00421466	0.54527	2.19876	1.7129	1.90116	-0.262711	2.38172	0.217487	1.63205	1.20654	2.7451	-0.215964	1.78454	-0.0203585	1.47843	-0.0929697	1.95701	2.50631	-0.239749	-0.218215	0.0236444	1.79451
-0.0169547	0.561201	0.521828	-0.324558	-0.484967	-0.0558369	1.24903	-0.0255484	1.21322	0.213087	0.572318	0.0589268	-0.3833	0.847301	0.428065	-0.727532	0.0731146	1.01871	0.349791	-0.528467	0.221316	0.950432	0.892124	-0.100476	0.364407	0.538296	-0.296882	-0.289978	-0.465826	0.222919	0.372997	-0.610686	0.257024	-0.263441	0.676558	-0.602339	-0.515675	-0.711242	1.37376	-0.385126	-0.407818	-0.286617	0.509746	-0.108063	-0.906067	1.70459	-0.207916	-0.420836	-0.49275	1.12866
-0.171612	-0.700752	-0.627596	0.48057	0.0131198	-0.105451	-0.3112	0.0551773	0.120816	-0.578034	-0.464624	0.483403	-0.533977	-0.702312	-0.791855	-0.273615	-0.152042	-0.136135	-0.170626	-0.300674	-0.00733872	-0.0107807	-0.516449	0.0303998	0.151265	-0.259064	-0.374947	0.595968	-0.0448955	-0.0735786	-0.350882	-0.286434	-0.664859	0.252905	-0.511	0.0125718	0.164695	-0.20833	-0.249651	0.498896	-0.719593	0.0588852	0.230855	0.371562	-0.416121	-0.261392	0.972485	0.21522	0.745754	0.0623285
-0.0387352	0.669302	0.502437	0.277234	1.30446	-0.348587	0.691545	0.983496	0.392195	0.207743	0.640042	0.271827	0.450439	0.440134	0.305366	0.276151	0.0165236	-0.203188	0.409344	0.534795	-0.041538	-0.00874922	0.417776	0.613182	0.281138	0.95008	0.151015	0.180323	0.314154	0.101047	0.387538	0.100572	0.229534	0.597991	0.138583	0.0698083	0.439665	-0.139891	0.245165	0.126544	0.825198	0.00843155	0.384204	0.0127288	0.226721	0.0217044	0.413698	0.603066	0.353657	0.0922412
1.6271	2.73681	3.29326	2.65092	2.94137	0.289323	3.18601	2.16936	1.50881	2.10831	3.46004	-0.314743	2.21792	2.51668	2.74307	2.33986	0.924363	0.344757	2.19686	1.64639	2.31237	0.0966436	2.52267	2.10694	1.75572	2.66934	1.52896	-0.272936	0.893668	0.647662	2.20234	0.988758	2.49981	1.28226	3.10304	2.08641	2.51905	2.12197	2.91672	-0.53603	1.78243	0.163029	2.50198	-0.287092	1.12296	0.488617	-0.298165	2.69152	0.883911	1.03876
3.33504	3.56894	3.546	0.0157731	1.18377	0.314507	4.56067	3.70326	4.44191	3.26989	5.57748	-0.510418	2.20409	5.50926	3.78012	1.06326	3.34132	4.39894	3.4884	1.93132	3.4768	3.26906	5.03743	4.50854	2.83278	4.18025	2.94639	-0.337877	2.48727	1.3405	4.36884	0.526861	4.95253	-0.0826046	3.74376	3.66351	0.973923	2.60577	3.46784	-0.616985	4.04417	-0.456491	4.07225	-0.00686116	1.44844	4.0902	-0.43415	0.164112	0.450923	4.35986
1.36896	2.70558	2.23994	0.512212	1.47165	0.208142	2.92261	2.34731	2.27936	2.30238	2.56551	-0.239304	1.86355	2.4906	3.0943	0.697568	1.13149	3.00823	2.61369	0.889724	1.86332	2.09028	3.63164	2.0125	1.78666	2.57702	0.861664	-0.877172	1.31858	1.10395	2.07254	0.506692	1.98617	0.0296333	2.33914	1.31896	0.536779	0.857544	2.31053	-0.677233	1.94053	-0.505594	3.15709	-0.021577	1.11961	2.93661	-0.343318	0.519842	0.992967	2.17961
1.65495	2.09262	1.79019	0.727676	1.25472	1.16565	1.92358	1.19179	1.46893	1.53792	2.64899	-0.626766	1.81622	2.65219	1.77678	1.22949	0.750205	1.31149	1.39341	2.26309	1.40834	0.724744	1.95662	0.997902	2.46067	1.40774	0.968101	-0.96852	1.27505	1.22814	1.94306	0.678025	1.86277	0.356714	1.4323	1.00082	2.27216	1.64876	1.51678	-0.156019	1.99175	-0.706997	1.61818	-0.479244	1.63045	1.11716	-0.761032	0.68377	1.15402	1.40083
0.415861	0.624952	0.74676	-0.133574	0.704698	0.0872438	0.445871	0.118313	0.440872	0.814284	0.927529	-0.304577	0.670575	0.247204	0.518	1.16125	0.0567384	-0.0269139	0.293356	0.851461	0.569181	-0.0521295	0.586121	0.0478892	0.495263	0.577486	0.801976	-0.104176	0.421697	0.531927	0.800144	0.492716	0.802615	-0.499946	0.98725	0.360139	1.19376	0.432051	0.722787	-0.146642	0.326454	-0.371296	0.727119	-0.110763	0.9967	0.186412	-0.503054	0.155373	0.295656	0.430891
0.321766	0.0209474	0.224532	0.220846	-0.448532	-0.0363359	0.60623	0.294979	0.9208	0.93268	-0.195998	0.224591	-0.0142223	-0.782102	-0.465738	0.459223	0.978477	0.180397	0.348011	-0.285237	0.0522328	0.459487	-0.0607168	-0.101264	-0.23347	-0.02096	0.0746039	0.128271	0.133439	0.384849	0.134949	0.499437	-0.583791	0.450692	-0.876524	0.55947	-0.216777	0.00641323	0.241902	0.438479	0.092051	0.880437	0.248843	1.07652	-0.00607127	-0.110355	0.726704	0.232864	0.682699	0.748154
2.35544	3.53135	3.48129	0.418039	0.44785	0.0415411	4.45099	2.09368	3.89732	2.50667	2.14335	0.0367425	1.97328	3.81019	2.6775	-0.150838	2.23281	3.89014	3.02609	0.485693	1.59688	3.11195	4.05729	2.10838	1.41034	3.46069	1.16801	-0.342645	1.61176	1.31765	3.17462	-0.105933	2.5449	-0.109458	3.49223	3.64648	-0.331357	1.98709	3.599	-0.791374	2.18141	0.179549	2.34156	-0.00848042	-0.119834	2.58344	-0.283986	-0.138605	-0.0012963	4.30767
-0.723544	0.38761	-0.648008	-0.181331	-0.304431	-0.0166644	0.0803825	-0.339334	-0.003286	-0.729286	-0.216904	-0.076096	-0.582389	0.0717111	2.18644	-0.0652361	-0.488709	0.265497	-0.656566	0.0801626	0.334102	0.313958	-0.241459	0.029976	0.775973	0.371922	-0.674805	0.0249864	-0.171656	-0.00868023	-0.645368	-0.00216538	-0.784891	-0.0406912	-0.342849	-0.8966	-0.403214	-1.10772	0.0194607	0.213931	-0.177327	0.273743	0.193329	0.0288262	-0.00500526	1.35338	0.103423	-0.126292	0.119418	0.466094
-0.381426	0.545284	-0.425682	-0.583396	-0.161469	-0.113724	0.28107	-0.176462	0.0139211	-0.673458	-0.381687	0.150153	-0.617243	0.463301	0.656346	-0.152884	-0.561385	0.147839	-0.488352	-0.0546651	0.644278	0.622746	0.2555	-0.622078	0.2476	0.551614	-0.723506	-0.252473	-0.194356	-0.120188	-0.501187	-0.00119185	-0.568171	-0.16569	-0.211475	-0.676383	0.144489	-0.968304	0.488741	-0.00858147	-0.449271	0.263233	0.44918	-0.364608	-0.465718	0.740102	-0.299018	-0.370508	-0.170304	0.749901
0.809982	2.41883	1.85488	0.191869	1.28855	0.181253	3.52435	1.2822	2.04307	1.86277	2.24657	-0.0965288	0.754228	2.44984	3.37046	0.788537	0.274786	2.87298	1.98894	1.82142	1.45654	2.05941	1.61204	1.50367	1.48305	1.57469	0.906736	-0.0943508	0.254492	1.39909	1.81624	0.616627	1.92256	0.129036	3.05458	0.650836	0.865612	1.19899	2.24771	0.153037	1.11792	-0.0260137	1.49478	-0.165048	1.76219	3.29069	-0.244999	0.592531	0.199865	2.56336
-0.967976	-0.386401	-0.994267	-0.946353	-1.10453	-0.794015	0.682075	-1.35416	0.0161732	-0.500525	-0.684637	-0.628237	-1.21968	0.369358	-0.266386	-1.95142	-1.03101	-0.160532	-0.976586	-0.893641	-0.221887	0.0209396	-1.03821	-0.797342	1.07456	-0.822088	-1.09554	-1.07762	-0.335394	-0.565414	-0.867432	-1.34073	-0.882666	-0.724353	-0.332402	-0.944186	-1.3132	-1.36713	0.432451	-0.421251	-0.584641	-0.568858	-0.346593	-0.497285	-1.2011	1.05186	-0.894484	-0.85904	-0.896618	0.464592
2.38149	2.40014	4.47934	0.4396	1.60959	0.24068	2.90297	2.46516	4.76777	3.63998	3.23632	0.029407	2.77534	4.50934	3.57646	0.928448	2.33332	4.14012	3.72789	1.59554	3.98053	3.00046	5.96652	2.71687	2.93855	3.63146	2.10017	-0.355851	1.93803	2.14731	4.13237	0.86967	5.44343	0.198018	4.90171	3.91987	0.430005	2.2487	3.62739	-0.0155487	2.58415	-0.0419004	2.44764	0.123591	0.727052	2.63829	-0.271144	0.902873	0.582065	3.39561
2.55613	1.54126	2.20496	1.23672	1.63891	0.0273741	1.84493	1.47804	0.916935	2.79819	1.24486	0.146268	1.31811	1.61113	0.951131	1.25473	2.33178	0.543153	2.79957	0.36801	2.5969	0.670492	4.36783	1.75768	-0.0726889	1.44349	1.18951	0.216578	1.25723	0.167288	2.03477	0.0178986	3.32621	0.818118	2.7191	3.25367	1.33144	1.81132	1.69148	0.512598	1.25601	-0.0306291	0.214519	-0.048735	-0.00736513	0.465928	0.205312	1.226	-0.229003	0.038672
1.98773	1.66494	2.16834	0.892287	1.47911	0.309257	1.41652	1.04548	1.05377	1.64771	1.90856	-0.203184	1.71715	1.7097	0.895926	0.981541	1.14855	1.21047	1.92686	0.720667	1.94637	0.311406	1.85576	1.62004	1.36228	1.41211	0.997294	-0.719946	0.801881	1.31093	1.83166	0.581451	1.97726	0.252258	1.59154	1.81231	1.04022	1.54946	0.668831	0.0789609	1.13675	-0.212591	0.745858	-0.246398	0.645311	0.384551	-0.497084	0.719361	0.684503	0.471801
2.90591	0.479216	1.77219	0.248282	-0.414069	0.106917	0.463128	0.566445	0.534427	2.08138	0.914962	-0.12707	2.05685	0.597721	0.337607	-0.0646899	3.20451	0.221254	2.1553	0.473968	2.80708	0.0178727	2.92355	0.635148	0.555398	0.763766	1.69688	0.00388922	2.16063	0.370161	1.80162	0.0366455	3.01713	-0.230931	2.12758	3.64549	0.145518	1.87456	-0.132866	-0.31428	0.604088	0.0693871	0.247996	-0.120178	-0.0610005	0.126703	-0.0622755	0.48029	0.501378	0.797945
1.52121	0.76004	2.0314	0.12803	0.181389	0.14158	1.73684	1.18611	1.61562	1.77163	1.48834	0.341178	1.72152	2.92183	1.7818	0.202904	1.7561	2.01394	2.44661	0.679149	1.93026	1.33217	2.57552	1.94961	1.08947	1.78092	1.38222	-0.515335	1.30151	1.10122	2.07746	-0.333024	2.63682	-0.0503421	2.52296	2.52187	0.276689	1.36391	1.6688	0.0148345	1.31475	0.051736	1.25187	-0.0439769	-0.269754	0.95222	0.191687	-0.0511158	0.288236	1.72683
-0.461378	0.588051	0.685455	0.153891	0.924513	-0.130751	1.34504	1.45749	1.91908	0.130417	2.07989	0.0630324	0.547005	2.43756	1.93547	-0.3648	-0.438243	2.69033	0.88266	0.763654	0.523747	2.34302	0.680154	1.68045	1.39804	1.8589	0.584619	-0.113497	-0.168991	1.02204	0.675319	-0.392372	0.0371782	-0.206127	0.909743	-0.928523	-0.0763117	-0.169594	1.51075	-0.24395	1.16548	-0.00241288	0.884635	-0.0689942	-0.293044	1.64056	-0.207398	0.178751	-0.219926	2.67035
-0.180951	1.1674	0.934943	0.257637	0.838171	-0.344408	0.986348	0.499646	0.770149	1.14045	0.342591	0.109464	0.460601	0.860344	1.5951	1.04981	0.721124	0.725244	0.502894	0.604748	1.01639	0.407425	0.471045	0.490667	1.19516	0.334584	1.02319	-0.140011	0.0755921	0.0129132	1.06038	0.430556	0.975684	-0.114693	1.34041	0.0215551	1.09367	1.41147	0.902825	-0.276126	1.3746	0.270704	0.985539	-0.146444	1.74793	0.62979	0.153055	-0.0830078	-0.115181	0.800895
-0.319616	0.763717	0.51816	-0.0553961	1.15989	0.876281	0.754223	1.01854	-0.333797	1.57087	1.61347	-0.102916	1.28435	-0.698312	1.68559	0.373865	-0.515997	-1.08243	0.553834	1.27486	0.532653	-0.525604	-0.346096	0.724671	-0.585177	0.214711	1.30298	-0.262277	-0.300387	-0.29957	1.16256	0.525763	0.88607	-0.655194	0.536749	-0.246325	2.09886	0.923783	1.07048	-0.378971	1.62792	-0.208181	0.396094	-0.0218409	1.89575	-0.801001	-0.219009	-0.114788	1.46347	-0.0206342
-0.128397	1.28899	1.07391	-0.185287	2.0429	-0.0671216	1.61425	1.21091	0.829652	1.20052	1.48593	-0.30242	1.38426	0.852313	1.59884	1.65951	0.0141171	0.25333	0.198916	1.27542	0.600923	0.338972	0.202996	0.0498834	0.19137	0.460697	0.809601	-0.247358	-0.24548	0.684743	0.815194	1.57903	0.510271	0.116361	1.26172	-0.343321	1.88608	0.747775	1.62099	-0.0313034	1.39708	0.0241032	1.46078	0.0360688	2.07459	0.560514	0.268197	0.0170215	-0.0534055	0.528253
0.739753	2.86866	2.86607	0.148018	2.47453	-0.0716462	3.31493	2.02744	3.49611	2.50652	2.62805	0.0880138	2.38689	2.36131	3.17211	1.14675	-0.202225	2.57412	1.34685	1.82105	1.63857	2.8234	1.57133	1.92628	2.01639	1.96349	1.51022	-0.399865	-0.0682726	1.54739	2.40147	1.83021	2.5167	-0.121911	3.84241	0.155493	2.02504	1.17711	4.26978	0.102245	2.52686	0.31012	2.45001	0.553818	2.411	2.95281	0.253493	0.58038	-0.381852	3.45091
-0.154888	1.36332	0.818751	-0.185812	0.628272	-0.0949984	2.18663	0.686196	0.960386	1.20262	0.748994	-0.158831	0.204595	1.25066	1.46961	-0.00772575	-0.136289	0.444296	0.121498	0.735343	1.0047	1.85845	0.834024	0.320181	0.95251	0.966704	0.500528	-0.380421	0.165158	0.219984	0.51412	-0.190312	0.18331	-0.003145	0.700837	-0.392779	0.253976	0.258432	1.75462	-0.267829	0.418375	0.063973	1.33369	-0.229503	0.0202969	1.75341	-0.358451	-0.318191	-0.413902	1.9215
1.35081	1.81598	2.92374	0.347159	2.01644	0.962631	1.82009	1.8927	0.730628	2.35544	2.4004	-0.467929	1.89544	1.28263	2.35445	1.31801	0.389408	0.243588	1.79167	1.63942	2.0168	-0.0912245	1.10237	1.03428	1.02892	1.21708	1.57597	-0.503248	0.510373	0.869575	2.14846	1.57186	3.34123	0.617504	2.04191	1.22794	1.60343	2.30896	2.3385	-0.31533	1.77804	-0.135273	1.90005	-0.329895	1.74627	0.296647	-0.241479	0.802153	1.31082	0.821746
-0.866283	2.685	2.49897	-0.814008	3.35934	-0.679823	2.61927	1.74941	-1.4372	3.09674	2.60143	-0.808779	2.9473	-0.860333	4.49665	2.14762	-1.24147	-1.7551	-0.467377	2.01463	-0.801877	-1.53424	-1.20424	-0.826074	-0.48815	-0.754988	2.94258	-0.844987	-0.727415	-0.519949	3.16824	2.10049	2.11916	-0.850363	2.90271	-0.603506	3.30256	2.6418	2.58167	-0.998665	2.71499	-0.358693	2.101	-0.271088	3.42242	-1.61803	-0.662026	-0.402425	-0.586605	-1.17339
-0.00815601	2.91154	2.00774	0.0523038	1.54951	-0.528787	3.76155	3.10056	3.17381	1.80036	3.99802	0.0296847	2.19936	3.28332	4.75179	1.26911	-0.357231	3.11254	1.47978	2.2624	0.821656	2.72761	0.888582	2.06155	2.1	2.93135	1.28773	0.0172103	0.270428	2.21129	2.41426	0.454585	1.37191	-0.11631	3.27931	-0.615547	0.815893	0.839114	3.62898	0.0922571	3.69913	0.963311	2.93294	0.304669	1.35782	3.30637	-0.286772	0.0655031	-0.236974	2.56922
-0.181212	2.10598	-0.623053	-0.83887	-1.08931	-0.634032	-0.923636	-0.373874	-0.789601	-1.26156	-0.928452	-0.291153	-0.881161	-1.16622	-1.21404	-0.355862	-1.16974	-0.600842	-1.05965	-1.04322	-0.682034	-0.780761	-1.30781	-0.870804	-0.717874	0.016791	-1.33737	-0.0839914	-0.769599	-0.567809	-1.13785	-0.603673	-1.45934	-1.09451	-1.0718	-0.930188	-0.0863838	-0.736902	-1.21534	-0.251835	-0.28699	-0.356429	-0.965658	-0.0441274	-0.317197	-0.629334	-0.351232	-0.194771	-0.674692	-0.761792
-0.811	1.27969	0.16518	-0.820645	0.192489	-0.496881	1.56275	0.257588	1.96227	-0.283722	0.172556	-0.18677	-0.618738	0.5815	1.01181	-0.544628	-0.430203	1.55938	-0.135657	-0.409279	-0.162212	1.13135	-0.31829	-0.186678	0.67137	0.633922	-0.409329	-0.0588418	-0.605904	0.0987975	0.18589	-0.785887	-0.836473	-0.0337074	0.486914	-0.764167	-0.548981	-0.790172	0.790475	-0.432964	-0.293075	0.359114	0.382917	0.389083	0.0880766	2.15107	-0.19525	-0.826226	0.146591	1.19613
0.605776	0.117573	0.255321	0.157835	-0.0760647	0.100552	0.416495	0.324365	0.664904	0.822655	0.403278	-0.0980132	0.349291	0.115412	-0.151632	-0.155412	0.62222	0.0959316	0.137916	-0.042455	0.68595	0.747537	-0.517209	-0.113613	-0.135449	0.495749	-0.196426	0.544462	0.106414	0.33654	0.0719726	0.22462	-0.680839	0.887249	0.261449	0.132616	-0.101272	-0.057418	0.2854	0.929978	-0.411091	1.95796	0.377167	0.709139	0.195653	0.575201	1.28511	0.736401	1.56847	0.953395
1.45063	0.306922	2.12384	-0.0867059	0.259166	0.563546	0.244712	1.00456	0.511218	1.74022	1.4207	-0.0315171	1.40773	-0.0554429	1.02383	0.995632	0.825444	0.65338	1.64634	0.0608394	0.855806	0.0190481	1.60445	0.979436	-0.0050932	1.90672	1.7482	-0.348006	1.07129	-0.319016	1.81375	-0.40714	1.7796	-0.0213287	2.81069	2.49416	-0.509728	1.97392	1.41081	-0.445896	0.345482	-0.262355	-0.374505	-0.17294	-0.0957929	-0.122818	-0.108763	-0.362531	0.749363	0.0104399
1.08556	-0.503484	1.41858	0.152607	-0.361653	0.657246	-0.630566	0.578764	-0.298484	0.404487	0.540978	0.164303	0.640812	-0.278517	-0.382838	0.371578	0.352991	-0.238226	1.09204	-0.505648	0.424585	-0.0134518	0.642958	0.162326	-0.447202	1.02018	0.621611	0.0503297	0.0640287	-0.529582	1.70665	-0.409082	1.36787	0.00275434	1.24422	2.00237	-0.492124	0.711352	0.636111	-0.0590286	-0.874425	0.369113	-0.551853	-0.443467	-0.449332	-0.241966	0.136667	0.0878095	0.555164	0.208374
1.93097	0.13831	2.13376	-0.232375	-0.231628	0.669869	-0.0170874	0.709535	0.340097	1.0333	1.24693	-0.185851	1.31609	0.423156	0.615556	0.449297	1.65394	0.162239	1.9153	-0.389995	0.940907	0.334441	2.00122	0.807136	-0.109566	1.32076	0.835648	-0.0653098	0.402004	-0.448272	3.00785	-0.437208	2.71805	-0.31961	3.23913	3.55059	-0.494109	1.89042	1.54197	-0.137655	-0.294351	0.533162	0.185841	0.319103	0.00041066	0.552477	0.109697	-0.154816	1.18615	-0.130227
-0.546537	4.91825	2.76355	0.104449	4.84704	0.0775168	3.4834	2.95383	2.14365	3.92542	4.36808	0.169552	2.38932	1.4052	5.04141	4.64774	-1.02332	0.592486	0.913671	3.84169	-0.438944	0.79657	0.0896491	0.255041	0.0068194	0.99711	3.04881	-0.685789	-1.02428	0.216252	3.11436	5.01547	2.01975	-0.584215	2.6442	-1.35275	3.33595	1.78852	3.90039	-0.578476	2.95818	-0.118204	2.71508	0.10719	5.30901	1.4074	-0.440195	-0.112012	-0.486728	1.70057
0.328449	-0.412994	-0.272659	-0.250658	-0.766556	-0.307762	-0.657298	-0.0684593	-0.389582	-0.00701843	-0.525265	-0.0911898	-0.329881	-0.457792	-0.667217	-0.44157	0.348891	-0.245122	0.0982755	-0.941062	-0.120756	-0.18626	-0.0414309	-0.282201	-0.516024	-0.48581	-0.450484	-0.16891	0.155747	-0.359691	-0.330534	-0.3578	0.099342	-0.131379	-0.549738	0.337506	-0.679748	-0.148415	-0.808653	0.267018	-0.8458	-0.000411869	-0.653491	-0.0595393	-0.325036	-0.892604	0.129034	-0.236164	0.0208867	-0.424552
2.03449	0.987372	2.39555	0.641141	1.77684	0.319689	0.860941	0.485643	-0.412263	2.47717	0.652835	-0.0525383	1.41725	1.41736	0.0466597	1.53716	1.30438	-0.256916	3.0568	0.237382	1.49822	-0.466959	3.70953	0.736552	-0.098033	1.41397	1.49034	0.0154543	1.08797	-0.319353	2.44298	0.039983	4.65068	0.213139	3.18969	4.54329	1.40281	2.27812	0.876118	-0.242272	-0.327151	-0.0359225	-0.202296	0.0125669	0.411366	-0.679655	-0.0737006	0.122692	0.111184	-0.154997
1.9878	1.70727	2.71495	0.917389	2.03138	0.123609	1.02844	0.508037	-0.16851	3.37241	1.17871	-0.0957037	2.22923	2.23447	0.989196	1.07557	1.8781	0.408832	2.79592	0.740142	1.19002	0.184875	4.08912	0.726859	-0.258965	1.16712	1.51185	0.0146582	0.673375	0.0659114	3.61321	0.871522	4.34722	0.33996	3.30956	4.14457	1.52225	1.87545	1.26671	-0.581317	0.563042	0.159908	0.997766	0.176541	1.21984	0.132395	-0.0351185	0.524267	-0.15921	0.0579266
-0.645373	3.7885	2.805	-0.159489	3.0972	1.12789	2.32372	2.51775	0.980617	3.71403	2.33844	-0.77664	3.18785	1.6072	3.95382	1.46712	-0.388811	0.297819	1.3078	2.59909	0.433537	0.474511	1.17525	0.95175	-0.0618509	1.30518	2.76462	-0.881385	-0.840025	0.516545	2.47427	2.30144	2.06166	-0.808121	2.6655	-0.189301	4.70509	2.6675	2.46488	-1.13797	2.55609	-0.37568	2.72581	-0.177351	4.58362	0.965358	-0.475361	-0.191458	0.69539	1.66372
-0.322761	0.60179	0.0664581	-0.454993	0.0344474	-0.266943	0.670794	0.550647	1.13844	0.0123776	0.589968	0.363241	-0.546466	1.57253	1.96717	-0.641583	-0.871047	1.22499	0.234183	0.303018	0.75513	1.15203	0.104295	0.729797	1.13491	0.748617	-0.576727	-0.430919	-0.598779	1.02466	-0.126777	-0.43226	-0.0639594	-0.37575	0.679946	-0.820114	-0.29029	-0.607875	1.53926	0.23083	0.15248	0.153008	0.844642	-0.0769386	-0.195502	1.58202	-0.264065	-0.0765299	-0.511007	1.40032
-0.0851859	0.0473879	0.021714	0.0705918	0.13224	-0.0186514	0.131248	0.275354	0.254592	0.190254	-0.15121	-0.249064	-0.153171	0.205812	0.338566	0.109536	0.0909396	-0.0633982	0.111942	0.339896	-0.143059	0.084566	-0.190013	0.044912	-0.207248	-0.00408648	-0.100085	0.146789	-0.219674	0.167866	-0.105534	0.103132	0.128571	0.474618	0.204459	-0.0146415	0.14316	-0.253619	0.278076	0.0314636	-0.00557373	0.151099	0.300199	0.219016	0.220039	0.0625942	0.228027	0.293874	-0.0719312	0.361707
-0.453982	1.6911	1.03407	-0.208515	2.03942	-0.165756	1.22949	1.1836	0.349371	1.44037	0.843127	-0.409037	1.70933	0.550147	2.18151	0.917894	-0.59249	0.38437	0.613439	1.5823	0.379276	0.298555	0.356343	0.473873	0.270626	0.550929	0.889613	-0.0117117	-0.530532	0.902395	1.16126	1.0873	0.608248	-0.273285	1.16607	-0.753354	1.28024	0.971665	1.65964	-0.0345652	0.852243	0.0112336	1.02522	-0.115441	1.29867	0.0673737	-0.363886	-0.00892429	0.685917	0.861692
1.39381	1.6726	3.11289	0.341353	0.431877	-0.174483	1.65763	1.80422	2.29645	2.68764	2.1057	-0.0713181	1.36971	2.20591	2.42716	0.0158106	1.82939	2.90309	2.708	0.36527	1.85354	2.31413	3.43506	1.68984	0.939192	2.05637	1.39702	0.188534	1.00619	1.30928	2.21711	-0.137947	3.057	-0.095609	2.65113	2.5325	-0.29565	1.25895	2.12695	0.205788	1.95288	-0.200992	1.47256	-0.192744	-0.450735	1.84975	-0.251148	0.108062	-0.325361	1.90977
1.30128	1.89692	2.12497	0.715109	0.795489	0.73212	2.47864	1.36681	2.8553	1.87134	1.6444	-0.510264	1.50848	2.35512	2.18686	1.26293	0.884617	0.914735	2.22768	1.29021	1.86481	1.25379	2.03296	1.67567	1.78098	2.48904	1.03311	-0.13624	1.05807	1.68196	1.93485	1.10348	2.04323	0.936674	1.26951	1.33757	1.07511	1.15191	1.70937	-0.191247	1.72544	-0.175356	1.50739	0.0348187	0.935378	1.57862	-0.0946954	1.00652	1.19424	1.84753
0.302732	1.2259	1.5602	-0.0247738	0.866377	0.0208291	0.874527	1.14912	0.836055	0.83286	1.35039	-0.209529	0.688636	1.28976	1.28583	0.812482	0.335793	0.671891	0.866624	0.736319	1.46067	0.66756	1.224	1.13013	0.785747	0.871964	0.74699	-0.383033	-0.171199	0.571561	0.909999	0.535982	0.985377	-0.254276	1.11986	0.212708	0.354326	0.628416	1.06169	-0.189605	1.18232	-0.244493	0.990627	-0.156817	1.06413	1.47933	-0.294397	0.210661	-0.362894	1.262
-0.0336161	0.522707	0.889586	-0.128733	0.440042	-0.274679	1.23385	0.534808	0.685366	1.1268	0.642134	-0.135764	0.108108	0.791509	1.36092	-0.456994	0.074705	0.589463	0.623357	0.608842	1.31413	0.803495	0.945449	0.486578	0.846192	0.351707	0.515814	-0.686285	0.273871	-0.0612883	1.04874	-0.319152	0.894439	-0.642147	1.53553	0.600441	-0.149867	0.381621	1.57249	-0.446875	0.60277	-0.369872	1.00533	-0.452964	-0.0970538	1.37657	-0.365809	-0.32155	-0.143419	1.14618
0.608837	0.779865	0.619393	-0.090211	0.407773	0.293132	0.728488	0.565925	0.89045	0.61585	0.995425	0.0881045	0.546392	0.821109	1.03108	0.241896	0.429974	0.409356	0.790368	0.928527	1.21552	0.144163	1.21442	0.287983	0.5492	0.799649	0.714814	-0.177709	0.513641	0.479329	0.968279	0.101938	0.902553	0.155788	1.07494	0.806549	0.30829	1.01132	0.695736	0.00336091	0.686124	-0.149526	0.99807	-0.194315	0.331956	0.662074	-0.0605287	0.406377	0.303803	0.716562
-0.142539	0.545034	0.826653	-0.138812	1.26711	0.0836589	0.798531	0.689094	0.618021	0.589421	1.36735	0.00165589	0.37282	0.801863	1.2221	0.347052	0.0712617	0.644776	0.324362	0.361494	0.276827	0.59041	0.749864	-0.0552859	0.411227	0.493465	0.33981	0.27522	0.0259558	0.490967	0.760399	1.33621	0.69094	0.000289036	1.02084	0.0868253	0.881608	0.581708	1.25712	0.111803	0.344147	-0.159376	0.342018	-0.103049	0.728997	0.865339	-0.0511077	0.161511	-0.000138154	0.600166
-0.023625	0.317833	0.355496	0.0814687	-0.0668995	-0.29281	0.466001	0.10565	0.620117	0.143965	0.440932	0.132943	0.202067	0.324211	0.366563	0.17505	0.484735	0.157842	0.743814	0.359822	0.711158	-0.0958764	0.295156	0.495177	0.27544	0.288786	-0.0479927	-0.333628	-0.0591286	0.980321	0.0197946	-0.505311	0.513788	-0.131147	0.370206	0.348607	-0.0900343	0.101301	0.235228	-0.438123	0.46218	-0.0829904	0.427935	-0.0680434	0.289476	0.66992	0.0619081	-0.446361	0.442328	0.669442
0.102444	2.00035	1.75832	-0.0298363	1.72742	0.812708	1.80055	1.72496	0.353661	1.76682	1.83798	-0.2792	1.25873	0.564302	2.65941	2.22455	0.175255	0.377792	0.628576	2.0602	0.436672	0.74385	0.54311	-0.090865	0.185241	0.746672	1.29049	0.341126	0.266827	0.000787348	1.59622	1.62205	1.36083	0.0273067	1.82589	0.315006	1.99042	1.70816	2.60379	0.178198	1.78404	0.195908	1.9827	0.220136	1.73414	0.24994	0.33975	0.182903	0.0274352	0.578996
-0.421314	-1.18156	-0.771715	0.281533	-0.821437	0.235455	-0.990316	-0.634764	-0.41075	-1.08119	-0.839291	0.458737	-0.768563	-0.0266092	-1.18018	-1.04911	0.136209	-0.111953	-0.740872	-0.561675	-0.467163	-0.380517	-0.364299	-0.385171	-0.0562561	0.213961	-0.350454	0.749863	0.334893	0.567929	-0.448848	-0.111758	-0.723776	0.188391	-0.675013	-0.0671223	0.274624	-0.278092	-0.640529	0.956556	-0.623283	0.318813	-0.436903	0.468655	-0.219393	-0.290313	0.563925	-0.307155	0.378435	-0.311527
2.6987	-0.718278	2.19154	0.0594276	-0.338432	0.501617	-0.512662	-0.216933	-0.242438	1.88861	0.0682558	0.326597	2.0228	-0.584747	-0.515697	-0.0432398	2.62135	-0.0586381	2.43247	0.231403	2.85642	0.0120958	2.73347	-0.131513	0.219228	0.571137	2.12812	-0.0306597	2.19453	0.36192	2.71929	-0.160501	3.1413	-0.190575	2.19146	2.92569	-0.103267	1.96428	0.288166	0.472457	-0.289284	0.20692	-0.194887	0.468553	0.102379	-0.349307	0.591352	0.151985	-0.159188	-0.183066
2.15201	0.091278	3.01394	0.0441764	0.241902	0.578655	0.857172	0.634108	0.454141	2.47458	0.374241	-0.0326694	1.6306	0.108732	0.514747	0.334433	1.8498	0.446422	2.6412	-0.0128576	2.01109	0.511214	2.83313	0.837124	0.542374	1.22771	2.3698	0.362006	1.04177	0.316936	3.2184	-0.12293	3.36556	0.0200003	2.8252	3.20198	-0.188256	1.45027	0.784104	0.554785	-0.110828	0.179113	0.114011	-0.0503641	0.0056637	0.266309	0.256745	0.149047	0.492182	0.302339
0.833025	0.998096	2.2136	0.207427	0.24227	0.324594	0.867536	0.895667	1.24281	1.53702	1.37758	0.130091	0.797043	1.20446	1.50929	-0.134427	0.918583	1.3964	2.0537	0.0584857	0.882114	0.979771	2.06786	0.865108	0.871888	1.78431	0.412188	0.0359552	0.0518155	0.637306	1.49768	-0.403394	1.46638	-0.256192	1.79537	0.58394	-0.745143	0.292307	1.05911	0.327004	0.7457	0.107236	0.492558	-0.259786	-0.321983	0.950749	0.184236	0.348148	0.305148	0.603207
1.31244	0.983612	1.19832	0.887642	0.382198	0.928308	1.21195	0.535135	1.33215	0.881374	0.744951	-0.359866	1.18573	0.595467	1.17377	0.770807	0.688265	0.513902	1.10353	0.812131	0.970581	0.142861	0.804147	0.39418	-0.154482	0.732523	0.495041	-0.155383	0.984248	0.834381	1.1286	0.580427	0.62901	0.0311144	1.29695	0.890131	0.787758	0.837107	0.890995	-0.580979	0.856193	-0.331692	0.709131	-0.0671596	1.06874	0.835539	-0.382722	0.733136	0.674447	1.27644
0.584606	0.0203912	0.983961	0.042282	-0.359616	0.627578	-0.152639	0.634706	0.275153	0.530146	0.644675	-0.355645	0.312592	0.449049	0.253152	0.483276	0.710753	0.0263134	1.00138	0.225694	0.750896	-0.271278	1.14873	0.419808	0.182424	0.802504	0.588904	-0.0527126	0.137018	0.235583	1.03327	-0.386482	1.49645	0.0621805	2.0459	1.32706	-0.48944	0.987434	0.915188	0.384175	-0.393342	0.193998	-0.2491	0.0506195	0.105159	0.217745	-0.134609	-0.0360801	0.355252	-0.104365
-0.0312265	0.236824	0.768672	-0.133756	-0.0848525	-0.0619063	0.695213	0.363704	0.884636	0.773096	0.363825	-0.218884	0.269007	0.161813	1.31416	-0.138143	0.0287424	0.607782	0.247864	0.241652	0.736878	0.329381	0.681367	0.671636	0.580466	0.645071	0.397719	0.173131	-0.302471	0.419996	0.359612	-0.51968	0.419138	0.113342	1.63173	-0.0861697	-0.411165	0.32206	1.20644	0.09777	-0.126107	0.166716	0.103825	0.251246	0.267288	0.989428	0.210943	-0.368387	-0.11876	0.091517
1.01743	0.724881	1.22038	0.657619	0.130861	0.216771	0.192925	0.147057	-0.143722	0.750718	0.453267	-0.341615	0.861313	0.299631	0.0266965	0.85998	1.14685	-0.0558574	1.33795	-0.165844	1.16734	-0.277695	1.5489	0.473527	-0.0974013	0.590855	1.01597	-0.136764	0.559888	0.26725	0.798777	0.305785	1.14758	0.0608858	1.16989	1.525	0.472037	1.14456	1.03073	0.0320662	0.214263	-0.15484	0.012336	0.198719	0.480942	-0.136903	-0.174935	0.263103	0.0260853	-0.0660246
0.916149	2.1356	2.19046	-0.229291	1.19331	-0.229126	3.23328	2.3119	1.60643	1.44395	2.43389	-0.283543	1.47875	1.86328	2.17699	0.550878	0.492799	1.9299	1.71243	0.911796	1.25413	1.89692	1.71144	0.982154	1.3505	1.32674	1.02314	-0.317394	0.143703	0.505017	1.79047	-0.137486	1.65034	-0.257533	2.04626	0.862042	0.640181	0.815356	2.11081	-0.599391	1.60505	-0.411978	1.66798	-0.130532	0.349074	1.88973	-0.313305	-0.290693	-0.259529	2.08144
-0.0934316	0.574619	0.485142	1.0443	1.42763	-0.0049819	0.205702	1.07467	0.0571581	0.0995179	0.378226	0.124244	0.541737	0.457295	1.48453	0.878401	-0.262165	-0.0056868	0.996472	0.234807	-0.108656	-0.00709065	-0.289236	-0.388467	-0.253618	-0.105643	0.176461	-0.0737476	0.223814	-0.047231	0.607482	0.0137372	1.0068	0.308217	0.614523	1.17546	0.264126	0.988227	0.0986468	0.419644	0.604071	0.205389	0.445458	0.0768563	0.583943	0.218061	0.322764	-0.354641	0.00308984	0.280346
-0.75172	-0.710263	-1.15134	-0.557521	-0.731723	-0.398893	-0.892937	-1.14198	-0.836464	-0.580242	-0.546319	-0.357838	-1.19602	-0.183212	-0.333562	-0.553281	-1.06116	-0.376587	-0.730399	-0.999406	-0.357101	-1.04685	-0.901153	-0.782621	-0.640212	-0.8875	-1.5296	-0.17353	-0.681704	-0.476719	-0.783058	-0.748777	-0.972689	-0.742109	-0.893314	-0.658993	-0.882299	-1.06971	-0.813899	-0.622586	-0.600563	-0.261269	-0.880415	-0.366769	-0.663209	-0.325841	-0.595797	-0.652245	-0.738833	-0.535483
0.0665606	1.0286	0.816837	-0.314432	0.776375	-0.0698002	0.446538	0.518732	0.206269	0.895509	0.962077	0.0644477	-0.00431257	0.591249	1.48097	-0.0455096	-0.10037	0.198369	-0.130041	0.234808	0.422716	0.252678	-0.0296877	0.229258	-0.278856	-0.118226	0.316803	-0.263558	-0.171854	-0.0668172	0.465541	0.529423	0.328343	-0.47401	0.175678	-0.217276	0.569088	0.10396	0.27146	-0.522842	0.660984	0.0514772	0.394751	-0.27802	0.59325	0.386561	-0.0616097	-0.00636497	-0.220336	0.318797
1.02462	0.968008	2.09605	-0.0519892	-0.435164	0.126208	1.98185	1.45886	2.3611	1.52286	2.004	0.0172166	0.899126	2.67644	2.06058	-0.637445	1.29668	2.76984	2.36583	-0.484584	1.31381	2.00228	2.48338	1.64694	0.557646	1.76922	1.13874	0.123366	0.272211	1.14592	2.31652	-0.398056	2.46684	-0.0637457	2.11177	1.38818	-0.401669	1.20471	2.18132	0.324148	1.50789	0.315099	0.194032	0.279518	-0.922939	1.63088	-0.0846372	-0.26713	0.261975	1.65593
1.15106	2.58776	3.12431	0.184616	-0.603879	-0.237442	2.92435	2.60059	3.64423	2.72849	2.97137	-0.213907	0.257204	4.05646	3.67867	-0.4812	1.2054	4.59113	3.26923	-0.313521	0.8123	4.24795	4.21415	2.95633	-0.426612	3.14965	0.460287	-0.131271	0.497857	-0.140824	3.28297	-0.630713	4.18109	0.0484686	2.54063	1.17988	-0.849036	0.496462	2.45989	-0.110696	2.79957	-0.0462968	3.03789	-0.279432	-0.781898	4.03626	-0.162669	-0.0905432	-0.584752	3.35942
-0.332489	0.264414	0.149208	-0.0030457	0.117878	-0.152808	0.252509	0.132215	0.770021	0.232841	0.862564	0.353599	-0.159264	0.608612	0.724239	-0.379961	0.120264	0.671775	0.177013	0.268832	-0.300437	0.773314	0.0818052	0.543403	0.568598	0.398043	0.218185	-0.14339	-0.387286	0.714258	0.568754	-0.228488	0.397778	-0.00130684	0.327657	-0.0577646	-0.536085	-0.101395	0.498951	-0.0395146	0.462178	-0.127055	0.722902	-0.0834815	-0.00759363	0.365276	0.132603	0.0937658	-0.0954666	0.412016
0.817826	1.6891	1.33876	0.106476	0.966468	0.177572	1.47035	1.47442	2.16207	1.7723	1.78542	0.117297	1.10433	2.28997	2.26752	1.12719	0.989341	1.29913	1.54806	1.26104	1.44684	1.02868	1.26939	1.35922	1.31611	1.46058	1.30958	-0.608637	0.547796	1.11188	1.35245	0.455652	1.58916	0.111405	1.97716	1.22521	0.381674	1.72777	1.91804	0.111661	1.62923	0.01901	1.56472	0.299495	0.473212	1.06887	0.236819	0.18542	0.401675	1.33091
0.492748	1.0119	0.398597	-0.0642777	0.788899	0.0057595	0.960745	0.743593	0.913061	1.32487	0.614834	-0.0527856	0.111299	1.27735	1.20356	-0.0303539	0.549603	1.14378	0.554017	0.16924	0.803245	0.844164	1.08043	0.641922	0.489578	0.96084	0.342112	0.293107	0.133184	0.420736	0.701256	-0.0109621	0.929348	-0.0350143	0.697142	0.728357	0.0655237	0.0117753	0.81642	-0.0206368	0.895039	-0.081727	0.531402	-0.00216754	0.639342	0.693712	0.352615	-0.00378607	0.115126	1.5242
0.228028	-0.205635	0.0849731	0.151288	-0.0610369	0.215011	-0.0110149	-0.161981	0.294865	0.47916	0.0258202	0.829304	-0.0639075	0.413707	-0.701207	0.0697536	0.243298	0.315769	0.336103	0.139519	0.474029	0.479393	0.194014	-0.0418296	0.554194	0.00931656	0.204967	0.609248	0.127299	-0.0378511	0.168308	-0.36432	-0.288343	0.191552	-0.140075	0.181812	-0.12262	-0.135121	0.0783069	0.541302	-0.01247	0.997694	0.0103928	0.389878	0.343102	0.367042	0.897771	0.33974	0.495555	0.231029
-0.576202	-0.355137	-0.653521	-0.0245464	-0.358878	-0.258363	-0.662818	-0.101929	-0.571164	-0.357116	-0.227777	-0.155859	-0.303608	-0.347189	-0.227092	-0.0157735	-0.225168	-0.163943	-0.405788	-0.0737849	-0.0957131	-0.162991	-0.288132	-0.610246	0.00202832	0.101995	-0.401274	0.113158	-0.18505	0.0808349	-0.335868	0.0970346	-0.782598	-0.0282721	-0.798133	-0.393527	0.139373	-0.291244	-0.534769	0.0214062	-0.417069	0.190331	-0.1555	-0.231984	-0.633056	-0.264749	0.0923604	0.117478	0.324755	-0.474347
0.153628	1.46515	1.59401	-0.28594	-0.758595	-0.038602	0.975868	1.53244	1.95837	1.91227	2.0556	-0.351567	0.25932	1.73468	2.48562	0.0452277	0.40472	2.37644	2.37258	-0.443127	-0.0856627	2.34208	2.38951	1.19592	-0.604701	2.11006	0.150266	-0.46215	-0.0130149	-0.173741	1.47218	-0.137858	1.5486	-0.0955888	1.35311	0.449404	-0.420147	0.367562	1.63525	-0.109781	1.38052	-0.00648845	0.970733	0.0959342	-0.273033	1.80794	-0.28676	-0.352709	-0.215631	1.52375
1.43998	3.91979	4.10039	0.775878	1.44494	-0.156017	2.72312	3.32232	3.67404	3.1441	3.52306	-0.0214273	1.37351	5.1523	3.28055	0.903623	1.24956	4.73165	3.76478	0.880807	2.04208	3.18046	4.78179	3.10577	1.10149	3.49597	1.4931	0.0434499	1.07816	0.949771	3.14777	0.404759	3.32477	0.496123	4.04947	2.59121	0.803553	1.75257	3.58651	0.162937	2.85714	0.0669744	2.13367	-0.0891385	0.300967	2.79032	0.171129	1.59429	0.501896	2.91279
0.964478	2.90077	3.67189	0.318156	1.12791	-0.162278	2.86659	2.33235	2.48326	2.49534	2.46749	-0.0315129	1.22965	2.79606	2.56355	1.12167	0.918722	2.10265	2.15379	0.961972	1.82964	1.96644	2.91714	2.62074	0.451033	1.9201	1.63992	-0.3245	0.852914	0.165281	2.74418	0.923341	3.50096	0.0572761	3.44018	1.84467	1.14092	1.92355	2.32745	0.134495	2.04009	-0.033103	1.76072	-0.514272	0.613713	1.55594	0.0292168	0.708106	0.0860303	1.86689
1.70693	2.55223	3.6647	2.36296	2.67566	-0.151166	3.13211	3.25897	1.91765	3.84895	2.73811	-0.0383985	2.53154	3.44575	3.24632	2.31888	2.10171	0.822539	3.31744	1.58352	2.33834	0.782267	3.22802	3.61114	1.18784	3.15802	1.23144	-0.0535316	1.15203	0.701262	2.60465	0.830001	2.54066	1.84637	3.33094	2.45342	2.57727	2.56471	2.92902	-0.103237	1.43442	0.167436	2.69377	0.0469623	0.898396	1.07232	0.0872717	2.29978	1.33685	0.657139
1.62834	1.26807	1.68546	0.0818187	1.01379	0.00545594	1.45246	1.95867	1.2537	1.47838	1.81299	0.0796446	1.33292	1.80347	1.75587	0.645261	0.906199	1.84383	1.66026	0.941592	1.24931	1.69212	1.79029	1.25016	0.565102	1.63981	1.16456	0.257096	0.625342	0.218297	1.994	0.740486	1.93121	-0.00938886	1.82171	1.61869	0.569857	1.13762	1.56168	0.0752463	1.60873	0.136184	1.65363	-0.348686	0.731373	1.21829	0.196807	-0.162832	-0.0957486	1.01449
0.205455	1.44976	1.59577	-0.710595	1.00013	-0.216488	1.46361	1.17337	0.015046	2.1799	1.88504	-0.181084	1.30854	0.229831	2.20328	1.29603	0.0506788	-0.251205	0.348468	0.842269	-0.0633212	0.00218577	0.517799	0.136377	-0.688922	0.527416	1.7054	-0.210158	-0.101723	-0.45741	1.69891	1.11632	1.47065	-0.0817443	1.43859	0.317893	1.23848	1.34472	1.51961	-0.631668	1.71545	-0.319575	0.865883	-0.108292	1.38696	-0.265706	-0.25452	-0.167122	-0.651014	-0.148913
0.390975	1.03322	0.779074	-0.0635645	0.986446	-0.112138	0.982093	0.804607	0.243879	0.691659	0.87273	-0.135242	0.539081	0.330433	1.49163	-0.0162784	0.173412	0.347761	0.473438	0.142573	0.418462	0.221659	0.610944	-0.14285	-0.14863	0.695011	0.648972	0.0902004	0.140855	0.112616	0.689162	0.43126	0.681265	0.105748	0.733416	-0.112252	0.519888	0.58672	0.725275	-0.0303694	0.726572	-0.230926	0.412725	-0.0386958	0.889482	0.231514	0.0982881	0.0541922	0.0343357	0.362698
-0.0992699	-0.674836	-0.682566	0.0940968	-0.725213	-0.00575323	-0.601957	-0.493658	-0.428834	-0.308181	-0.645776	-0.308504	-0.25941	-0.262441	-0.978123	-0.251472	0.449091	-0.0388274	-0.258676	-0.308863	-0.28311	-0.241583	-0.301057	-0.383194	-0.140707	-0.111998	-0.439236	0.570066	0.215881	-0.256286	-0.0999721	-0.598331	-0.411573	-0.328758	-0.47372	0.0198303	-0.378066	-0.252768	-0.810076	0.0894276	-0.29272	0.0227348	-0.563323	-0.162606	-0.230874	-0.138067	0.0877101	0.0673611	-0.167793	-0.197851
0.451886	2.12378	1.04985	0.621288	0.693327	0.15937	1.67512	1.01185	1.32258	1.45127	1.09383	-0.0451296	0.854184	1.5846	1.81332	0.949411	0.315486	1.24367	0.758616	0.751674	0.588264	1.2213	1.14737	0.868409	0.645704	0.891233	0.558541	-0.563561	0.774933	0.601087	1.15062	0.386774	1.89612	-0.523472	1.71332	0.98123	0.422158	0.897168	1.57491	-0.329518	0.983647	-0.127632	1.44141	0.041482	0.709378	1.35243	-0.309578	0.0510986	0.342381	1.18677
0.012722	0.384049	0.751107	0.149078	0.645855	-0.264648	0.67156	0.709587	0.531777	0.637322	1.11633	-0.222668	0.16715	0.76656	1.3941	0.180562	-0.0882619	0.381458	0.220872	0.291096	0.0680557	0.267797	0.604119	0.334319	0.265491	0.454023	0.698191	-0.302667	0.133047	0.0826682	0.487091	0.802628	0.852712	-0.191752	0.541458	-0.00971298	0.373972	0.249032	0.904161	-0.316632	0.816704	-0.0310327	0.520182	-0.0172683	0.344644	0.28547	-0.285359	-0.244539	0.0997595	0.280767
-0.155834	1.6494	1.9847	0.269568	2.07112	0.370338	0.854226	1.04227	-0.327664	2.29951	1.56558	-0.0712247	1.88329	0.168988	2.3374	1.6923	0.0584076	-0.442671	0.386453	1.51436	0.476568	0.012416	0.440891	0.171625	-0.247127	0.454829	1.98034	-0.128519	-0.166376	0.138676	1.81206	1.31457	1.4444	-0.140139	1.71472	0.269799	1.74603	1.67073	1.80421	-0.416038	2.44536	-0.495402	1.53316	0.0223377	1.63724	-0.365207	-0.0285928	0.149391	-0.102996	-0.0699342
0.160665	0.667132	0.657875	0.329125	0.547152	0.365966	0.391982	0.446622	0.209924	0.888387	1.01138	0.191977	0.932611	0.687889	0.910317	0.63703	0.103411	-0.148722	0.370368	0.441796	0.78862	0.376257	0.328036	0.510287	0.167972	0.294927	1.04056	-0.306626	0.505919	-0.00918482	0.727605	0.493837	0.233521	0.455723	0.764921	0.256449	0.81285	0.989689	0.622346	0.0887794	0.414315	-0.0527908	0.258861	0.144307	0.379154	0.241151	-0.0101487	0.331045	0.176732	0.1666
-0.204947	-0.192216	-0.254765	0.00921017	0.2529	-0.336375	-0.306147	-0.0169359	0.226086	-0.253016	-0.205532	-0.0634801	-0.290137	-0.428336	0.0406356	-0.260018	-0.555946	-0.430297	-0.629792	0.0725835	-0.320259	-0.268483	-0.434557	-0.078904	-0.158591	-0.128443	-0.0234335	-0.420255	-0.304889	-0.0535936	-0.490493	-0.251081	-0.228919	-0.0439115	-0.261877	-0.208594	-0.264306	-0.118539	-0.0849353	-0.0413754	-0.544958	0.13704	-0.36023	0.072376	0.0249601	0.173008	-0.351413	-0.116867	-0.189703	-0.486651
-0.228642	-0.199765	0.0344266	0.177825	-0.366544	-0.0406111	-0.168253	-0.445954	-0.703743	-0.0908845	-0.497294	-0.0326653	0.0523765	-0.221707	-0.0577649	0.0711822	0.0465723	-0.191956	0.255845	-0.196336	-0.161003	-0.280469	-0.105001	-0.317875	-0.0345758	0.0351973	-0.0182159	0.159338	0.0144426	-0.185866	0.326687	-0.136174	0.21721	0.132558	0.115498	0.647299	-0.0619867	0.214257	-0.0834441	-0.0698887	-0.493371	0.129425	-0.298528	0.241638	-0.274077	-0.0586593	0.0457048	0.250185	-0.0304824	-0.33884
-0.0909819	0.364899	0.401947	0.238368	0.728112	0.0371057	0.448768	0.387206	-0.291687	0.531057	0.210758	-0.186422	0.237706	0.548775	0.0559992	0.700171	0.0454675	-0.307572	0.445097	0.547256	0.17817	0.0122422	0.418992	0.464652	-0.141066	-0.140266	0.718886	-0.0906394	-0.0589011	-0.250284	0.401748	0.125409	0.568308	0.678133	0.933307	-0.277948	0.98854	0.304594	0.879015	-0.231815	0.290528	-0.159703	0.760489	0.16625	0.67148	0.496936	-0.047827	0.619715	0.230191	0.126878
-0.036374	0.636866	0.119471	-0.114765	0.354572	-0.0323408	-0.0446469	-0.262699	-0.325324	0.405209	-0.382556	0.0632541	0.0989819	-0.0168243	0.212472	0.302225	0.110472	0.0197929	-0.348803	-0.236644	0.459814	-0.295773	-0.101114	0.00980509	-0.471212	-0.35069	0.142319	-0.0984097	-0.126303	0.0628579	0.182087	0.142162	0.13138	-0.0871645	0.516438	-0.130472	0.555472	0.309811	0.320267	0.108161	0.065121	-0.330073	0.326971	0.0465152	0.392086	0.0418495	0.221792	0.175551	-0.0109476	-0.051121
-0.140167	0.122724	-0.013325	-0.0313407	0.143168	-0.236682	0.211213	-0.105121	-0.477909	0.119451	-0.270904	-0.104063	0.106912	0.129196	0.133988	0.384351	-0.030392	-0.10368	0.264862	-0.200025	-0.175385	-0.313683	-0.0673117	-0.303006	-0.668791	-0.22253	0.275861	0.135679	0.165933	-0.163609	0.141194	-0.0200208	0.163764	-0.00200206	-0.131037	0.00556253	-0.0409163	0.198004	-0.314389	-0.0411976	0.0528193	-0.0933198	-0.0899291	-0.232832	0.366966	-0.296848	-0.152476	-0.281263	-0.130159	-0.0667141
-0.028499	0.685729	1.20679	-0.100947	1.50647	0.0223767	1.03545	1.0423	-0.306416	0.884501	0.92457	0.345075	0.732806	-0.52226	1.58096	1.22298	-0.0129016	-0.0346289	-0.212201	1.01838	0.0372915	-0.196401	0.257116	-0.221834	-0.239346	-0.273695	0.805311	-0.00846461	0.192825	-0.345292	1.34436	0.68046	0.708657	0.0881872	0.895642	-0.053199	1.0479	1.01898	1.16285	0.136434	1.13704	-0.724298	0.77576	0.203845	1.16494	-0.250464	-0.169696	-0.37242	-0.192397	-0.611069
-0.259785	-0.300122	-0.124729	-0.35348	0.39061	0.0464897	0.355865	-0.27792	-0.251976	-0.167206	-0.19757	0.152131	-0.67905	-0.367625	0.584833	0.123202	-0.544312	-0.452498	-0.132227	0.142201	0.401969	-0.210364	-0.649162	-0.0319061	-0.0441673	-0.430986	0.152663	-0.09024	0.0845516	-0.115619	-0.220621	0.386689	-0.301065	-0.0704766	-0.198866	-0.434813	0.353131	-0.369675	-0.240372	-0.109588	-0.139972	-0.285286	-0.272813	0.0832015	0.110967	-0.170497	-0.265194	0.0546925	0.040984	-0.23608
0.961951	0.149117	1.50369	-0.417048	-0.480438	0.0765469	0.650323	0.16577	1.69845	1.34114	0.816381	0.430122	0.923423	1.63533	1.27728	-0.265326	1.3584	1.74182	1.36831	-0.284712	1.59408	1.08382	1.69511	0.798716	0.426415	0.909952	0.63023	0.160048	0.820327	0.109327	0.993142	-0.19204	1.31881	0.364089	1.28789	1.61121	-0.705067	0.765267	0.980773	-0.0312337	0.613917	0.307312	0.521115	0.017807	-0.134966	1.17323	0.335146	0.0253784	0.469456	1.25807
0.831349	1.14753	1.31511	-0.33649	0.34764	-0.188221	0.751627	0.448834	0.996141	1.61261	1.04008	-0.0232826	0.391091	0.45361	1.33161	0.189122	0.569632	0.99803	0.625701	0.339894	0.469502	0.740667	1.44443	0.414826	0.267517	0.57141	0.59779	-0.0947591	0.0601482	0.133145	0.908438	-0.0714617	1.49916	-0.138039	1.23968	1.18503	0.414015	0.746319	1.31016	-0.155445	0.940284	0.0915746	0.598374	-0.248997	0.252528	0.689519	0.0311351	-0.323546	0.0281488	0.110409
0.256945	1.97947	1.9062	-0.185295	-0.34633	-0.179071	1.86575	1.35774	2.08889	1.56451	1.66288	0.181142	0.439823	2.36908	1.60346	0.0159793	0.90581	2.0056	2.05665	-0.0495339	0.839819	2.09918	2.47721	1.18577	-0.133712	1.7124	0.676664	-0.128747	0.0745649	-0.185892	1.89329	-0.303432	2.35746	-0.58899	2.08475	1.11478	-0.178928	0.648884	1.74483	-0.142673	1.74783	-0.00733047	1.32405	0.0154331	-0.313707	2.29081	-0.10559	0.0433561	0.0462867	1.64177
[truncated: 941 more rows]
[truncated: 50 more columns]

## Sheet: Figure 6
OSN z-scored concentration responses
**Rows are ROIs and Columns are concentrations in ascending order (column 1 is a blank trial)
0.475538	0.273789	-0.515363	-1.25979	35.0446	21.2893	23.1803	27.4605	29.6183
-0.162543	0.396238	9.94393	15.475	18.5782	28.2339	18.7675	29.4958	35.6148
[truncated: 2,677 more rows]

## Sheet: Supplementary Figure 3
Bouton Z-scored single-odorant responses anesthetized
[truncated: 1,724 more rows]

[truncated: 2 more sheets: Supplementary Figure 4, Supplementary Figure 6]
